# Supplementary material for: Mesenchymal Stromal Cell-Derived Factors Promote Tissue Repair in a Small-for-Size Ischemic Liver Model but Do Not Protect against Early Effects of Ischemia and Reperfusion Injury
Source: J Immunol Res. 2015 Aug 24;2015:202975. doi: 10.1155/2015/202975 (PMC4561317; doi:10.1155/2015/202975)
Supplement: Supplementary file 1 — Supplementary Table S1: To elucidate effects of MSC-CM on ischemia and reperfusion injury and hepatic proliferation, proteins present in the twenty-five-fold concentrated serum-free MSC-CM (50-kD molecular cut-off filters) was analyzed by Mass Spectrometry. [file 202975.f1.xls]

## Sheet: 634
sample	job	acc./id	hit	Score	description	Da	cover (%)	emPAI value	uniq pept.	total pept.	tax_id	entrezgene	mgigene	hgncgene	entrez_description	synonyms	chromosome	pubmed	geneview	contig	dbxrefs(1)	homologene	dbxrefs(more)	homol.human	homol.mouse	homol.fly	Biological Process hsa	Cellular Compartment hsa	Molecular Function hsa	Biological Process mmu	Cellular Compartment mmu	Molecular Function mmu
mascot_daemon_merge.mgf	29555	gi|119590945	1	7085	fibronectin 1, isoform CRA_j [Homo sapiens]	266048	52.2	4.78	75	612	9606	2335	FN1	MGI:95566	HGNC:3778	fibronectin 1	CIG|DKFZp686F10164|DKFZp686H0342|DKFZp686I1370|DKFZp686O13149|ED-B|FINC|FN|FNZ|GFND|GFND2|LETS|MSF	chr.2	pubmed	geneview	contig	HGNC:3778	homologene	MIM:135600|Ensembl:ENSG00000115414|HPRD:00626	human: FN1 (CIG, DKFZp686F10164, DKFZp686H0342, DKFZp686I1370, DKFZp686O13149, ED-B, FINC, FN, FNZ, GFND, GFND2, LETS, MSF)	mouse: Fn1 (E330027I09, Fn, Fn-1, MGC117493)		acute-phase response cell adhesion transmembrane receptor protein tyrosine kinase signaling pathway regulation of cell shape response to wounding peptide cross-linking	extracellular region extracellular region fibrinogen complex ER-Golgi intermediate compartment platelet alpha granule lumen	collagen binding heparin binding
mascot_daemon_merge.mgf	29555	gi|124056488	2	4309	RecName: Full=Collagen alpha-2(I) chain; AltName: Full=Alpha-2 type I collagen; Flags: Precursor	129723	54	3.06	42	269	9606	1278	COL1A2	MGI:88468	HGNC:2198	collagen, type I, alpha 2	OI4	chr.7	pubmed	geneview	contig	HGNC:2198	homologene	MIM:120160|Ensembl:ENSG00000164692|HPRD:00363	human: COL1A2 (OI4)	mouse: Col1a2 (AA960264, AI325291, Col1a-2, Cola-2, Cola2, oim)		skeletal system development blood vessel development transmembrane receptor protein tyrosine kinase signaling pathway transforming growth factor beta receptor signaling pathway Rho protein signal transduction regulation of blood pressure collagen fibril organization odontogenesis skin morphogenesis	extracellular region extracellular region collagen collagen type I collagen type I collagen type I extracellular space plasma membrane	extracellular matrix structural constituent protein binding, bridging identical protein binding SMAD binding
mascot_daemon_merge.mgf	29555	gi|87196339	3	3255	collagen, type VI, alpha 1 precursor [Homo sapiens]	109602	46.8	4.42	32	223	9606	1291	COL6A1	MGI:88459	HGNC:2211	collagen, type VI, alpha 1	OPLL	chr.21	pubmed	geneview	contig	HGNC:2211	homologene	MIM:120220|Ensembl:ENSG00000142156|HPRD:00370	human: COL6A1 (OPLL)	mouse: Col6a1 (AI747156, Col6a-1)			extracellular region proteinaceous extracellular matrix collagen type VI	protein binding
mascot_daemon_merge.mgf	29555	gi|180671	4	2803	collagenase type IV precursor	73279	61.5	10.82	31	262	9606	4313	MMP2	MGI:97009	HGNC:7166	matrix metallopeptidase 2 (gelatinase A, 72kDa gelatinase, 72kDa type IV collagenase)	CLG4|CLG4A|MMP-II|MONA|TBE-1	chr.16	pubmed	geneview	contig	HGNC:7166	homologene	MIM:120360|Ensembl:ENSG00000087245|HPRD:00386	human: MMP2 (CLG4, CLG4A, MMP-II, MONA, TBE-1)	mouse: Mmp2 (Clg4a, GelA, MMP-2)		response to hypoxia blood vessel maturation proteolysis metabolic process collagen catabolic process	extracellular region proteinaceous extracellular matrix extracellular space plasma membrane sarcomere intracellular membrane-bounded organelle	metalloendopeptidase activity calcium ion binding protein binding peptidase activity zinc ion binding
mascot_daemon_merge.mgf	29555	gi|5822007	4	2803	Chain A, Gelatinase A (Full-Length)	71842	62.8		31	262
mascot_daemon_merge.mgf	29555	gi|11342666	4	2798	matrix metalloproteinase 2 isoform a preproprotein [Homo sapiens]	74918	60		31	262	9606	4313	MMP2	MGI:97009	HGNC:7166	matrix metallopeptidase 2 (gelatinase A, 72kDa gelatinase, 72kDa type IV collagenase)	CLG4|CLG4A|MMP-II|MONA|TBE-1	chr.16	pubmed	geneview	contig	HGNC:7166	homologene	MIM:120360|Ensembl:ENSG00000087245|HPRD:00386	human: MMP2 (CLG4, CLG4A, MMP-II, MONA, TBE-1)	mouse: Mmp2 (Clg4a, GelA, MMP-2)		response to hypoxia blood vessel maturation proteolysis metabolic process collagen catabolic process	extracellular region proteinaceous extracellular matrix extracellular space plasma membrane sarcomere intracellular membrane-bounded organelle	metalloendopeptidase activity calcium ion binding protein binding peptidase activity zinc ion binding
mascot_daemon_merge.mgf	29555	gi|21961605	5	2631	Keratin 10 [Homo sapiens]	59020	52.2	9.2	28	73	9606	3858	KRT10	MGI:96685	HGNC:6413	keratin 10	CK10|K10|KPP	chr.17	pubmed	geneview	contig	HGNC:6413	homologene	MIM:148080|Ensembl:ENSG00000186395|HPRD:01021	human: KRT10 (CK10, K10, KPP)			epidermis development	intermediate filament	protein binding structural constituent of epidermis
mascot_daemon_merge.mgf	29555	gi|147744568	5	2631	RecName: Full=Keratin, type I cytoskeletal 10; AltName: Full=Cytokeratin-10; Short=CK-10; AltName: Full=Keratin-10; Short=K10	59703	51.4		28	73	9606	3858	KRT10	MGI:96685	HGNC:6413	keratin 10	CK10|K10|KPP	chr.17	pubmed	geneview	contig	HGNC:6413	homologene	MIM:148080|Ensembl:ENSG00000186395|HPRD:01021	human: KRT10 (CK10, K10, KPP)			epidermis development	intermediate filament	protein binding structural constituent of epidermis
mascot_daemon_merge.mgf	29555	gi|195972866	5	2631	keratin 10 [Homo sapiens]	58994	52.2		28	73	9606	3858	KRT10	MGI:96685	HGNC:6413	keratin 10	CK10|K10|KPP	chr.17	pubmed	geneview	contig	HGNC:6413	homologene	MIM:148080|Ensembl:ENSG00000186395|HPRD:01021	human: KRT10 (CK10, K10, KPP)			epidermis development	intermediate filament	protein binding structural constituent of epidermis
mascot_daemon_merge.mgf	29555	gi|119581085	5	2621	keratin 10 (epidermolytic hyperkeratosis; keratosis palmaris et plantaris), isoform CRA_b [Homo sapiens]	63536	48.9		28	73	9606	3858	KRT10	MGI:96685	HGNC:6413	keratin 10	CK10|K10|KPP	chr.17	pubmed	geneview	contig	HGNC:6413	homologene	MIM:148080|Ensembl:ENSG00000186395|HPRD:01021	human: KRT10 (CK10, K10, KPP)			epidermis development	intermediate filament	protein binding structural constituent of epidermis
mascot_daemon_merge.mgf	29555	gi|55661655	6	2563	periostin, osteoblast specific factor [Homo sapiens]	90995	53.5	4.77	32	179	9606	10631	POSTN	MGI:1926321	HGNC:16953	periostin, osteoblast specific factor	MGC119510|MGC119511|OSF-2|PDLPOSTN|PN|RP11-412K4.1|periostin	chr.13	pubmed	geneview	contig	HGNC:16953	homologene	MIM:608777|Ensembl:ENSG00000133110|HPRD:12295	human: POSTN (MGC119510, MGC119511, OSF-2, PDLPOSTN, PN, RP11-412K4.1, periostin)	mouse: Postn (AI747096, OSF-2, Osf2, PN, Periostin, peri)	fly: mfas (BEST:GH06752, CG3359, DmelCG3359, anon-EST:Liang-97, anon-WO0140519.174, clone 97, gh06752)	skeletal system development cell adhesion	extracellular region	protein binding
mascot_daemon_merge.mgf	29555	gi|209863011	7	2501	periostin, osteoblast specific factor isoform 3 [Homo sapiens]	87826	53.3	4.9	31	184	9606	10631	POSTN	MGI:1926321	HGNC:16953	periostin, osteoblast specific factor	MGC119510|MGC119511|OSF-2|PDLPOSTN|PN|RP11-412K4.1|periostin	chr.13	pubmed	geneview	contig	HGNC:16953	homologene	MIM:608777|Ensembl:ENSG00000133110|HPRD:12295	human: POSTN (MGC119510, MGC119511, OSF-2, PDLPOSTN, PN, RP11-412K4.1, periostin)	mouse: Postn (AI747096, OSF-2, Osf2, PN, Periostin, peri)	fly: mfas (BEST:GH06752, CG3359, DmelCG3359, anon-EST:Liang-97, anon-WO0140519.174, clone 97, gh06752)	skeletal system development cell adhesion	extracellular region	protein binding
mascot_daemon_merge.mgf	29555	gi|62088774	8	2478	Collagen alpha 1 chain precursor variant [Homo sapiens]	140138	39.9	1.48	35	178	9606	1277	COL1A1	MGI:88467	HGNC:2197	collagen, type I, alpha 1	OI4	chr.17	pubmed	geneview	contig	HGNC:2197	homologene	MIM:120150|Ensembl:ENSG00000108821|HPRD:00362	human: COL1A1 (OI4)	mouse: Col1a1 (Col1a-1, Cola-1, Cola1, Mov-13, Mov13)		ossification blood vessel development response to nutrient visual perception sensory perception of sound response to mechanical stimulus response to inorganic substance collagen fibril organization response to corticosteroid stimulus collagen biosynthetic process tooth mineralization response to hydrogen peroxide response to peptide hormone stimulus skin morphogenesis embryonic skeletal system de…	extracellular region extracellular region collagen collagen type I plasma membrane	extracellular matrix structural constituent identical protein binding
mascot_daemon_merge.mgf	29555	gi|22328092	8	2475	Collagen, type I, alpha 1 [Homo sapiens]	139952	40		35	178	9606	1277	COL1A1	MGI:88467	HGNC:2197	collagen, type I, alpha 1	OI4	chr.17	pubmed	geneview	contig	HGNC:2197	homologene	MIM:120150|Ensembl:ENSG00000108821|HPRD:00362	human: COL1A1 (OI4)	mouse: Col1a1 (Col1a-1, Cola-1, Cola1, Mov-13, Mov13)		ossification blood vessel development response to nutrient visual perception sensory perception of sound response to mechanical stimulus response to inorganic substance collagen fibril organization response to corticosteroid stimulus collagen biosynthetic process tooth mineralization response to hydrogen peroxide response to peptide hormone stimulus skin morphogenesis embryonic skeletal system de…	extracellular region extracellular region collagen collagen type I plasma membrane	extracellular matrix structural constituent identical protein binding
mascot_daemon_merge.mgf	29555	gi|110349772	8	2475	alpha 1 type I collagen preproprotein [Homo sapiens]	139853	40		35	178	9606	1277	COL1A1	MGI:88467	HGNC:2197	collagen, type I, alpha 1	OI4	chr.17	pubmed	geneview	contig	HGNC:2197	homologene	MIM:120150|Ensembl:ENSG00000108821|HPRD:00362	human: COL1A1 (OI4)	mouse: Col1a1 (Col1a-1, Cola-1, Cola1, Mov-13, Mov13)		ossification blood vessel development response to nutrient visual perception sensory perception of sound response to mechanical stimulus response to inorganic substance collagen fibril organization response to corticosteroid stimulus collagen biosynthetic process tooth mineralization response to hydrogen peroxide response to peptide hormone stimulus skin morphogenesis embryonic skeletal system de…	extracellular region extracellular region collagen collagen type I plasma membrane	extracellular matrix structural constituent identical protein binding
mascot_daemon_merge.mgf	29555	gi|1346343	9	2415	RecName: Full=Keratin, type II cytoskeletal 1; AltName: Full=Cytokeratin-1; Short=CK-1; AltName: Full=Keratin-1; Short=K1; AltName: Full=67 kDa cytokeratin; AltName: Full=Hair alpha protein	66149	50.5	5.41	26	106	9606	3848	KRT1	MGI:96698	HGNC:6412	keratin 1	CK1|EHK1|K1|KRT1A	chr.12	pubmed	geneview	contig	HGNC:6412	homologene	MIM:139350|Ensembl:ENSG00000167768|HPRD:00763	human: KRT1 (CK1, EHK1, K1, KRT1A)	mouse: Krt1 (Krt-2.1, Krt2-1, Krt86)		complement activation, lectin pathway response to oxidative stress epidermis development fibrinolysis regulation of angiogenesis	cytoskeleton plasma membrane keratin filament	receptor activity structural constituent of cytoskeleton protein binding sugar binding
mascot_daemon_merge.mgf	29555	gi|11935049	9	2415	keratin 1 [Homo sapiens]	66198	50.5		26	106	9606	3848	KRT1	MGI:96698	HGNC:6412	keratin 1	CK1|EHK1|K1|KRT1A	chr.12	pubmed	geneview	contig	HGNC:6412	homologene	MIM:139350|Ensembl:ENSG00000167768|HPRD:00763	human: KRT1 (CK1, EHK1, K1, KRT1A)	mouse: Krt1 (Krt-2.1, Krt2-1, Krt86)		complement activation, lectin pathway response to oxidative stress epidermis development fibrinolysis regulation of angiogenesis	cytoskeleton plasma membrane keratin filament	receptor activity structural constituent of cytoskeleton protein binding sugar binding
mascot_daemon_merge.mgf	29555	gi|119395750	9	2413	keratin 1 [Homo sapiens]	66170	50.5		26	106	9606	3848	KRT1	MGI:96698	HGNC:6412	keratin 1	CK1|EHK1|K1|KRT1A	chr.12	pubmed	geneview	contig	HGNC:6412	homologene	MIM:139350|Ensembl:ENSG00000167768|HPRD:00763	human: KRT1 (CK1, EHK1, K1, KRT1A)	mouse: Krt1 (Krt-2.1, Krt2-1, Krt86)		complement activation, lectin pathway response to oxidative stress epidermis development fibrinolysis regulation of angiogenesis	cytoskeleton plasma membrane keratin filament	receptor activity structural constituent of cytoskeleton protein binding sugar binding
mascot_daemon_merge.mgf	29555	gi|55956899	10	2408	keratin 9 [Homo sapiens]	62255	62.4	7.07	25	80	9606	3857	KRT9	MGI:96696	HGNC:6447	keratin 9	CK-9|EPPK|K9	chr.17	pubmed	geneview	contig	HGNC:6447	homologene	MIM:607606|Ensembl:ENSG00000171403|HPRD:06351	human: KRT9 (CK-9, EPPK, K9)	mouse: Krt9 (EPPK, K9, Krt1-9)		spermatogenesis skin development intermediate filament organization	cytoplasm cytoskeleton intermediate filament	structural constituent of cytoskeleton protein binding
mascot_daemon_merge.mgf	29555	gi|81175178	10	2406	RecName: Full=Keratin, type I cytoskeletal 9; AltName: Full=Cytokeratin-9; Short=CK-9; AltName: Full=Keratin-9; Short=K9	62320	62.4		25	80	9606	3857	KRT9	MGI:96696	HGNC:6447	keratin 9	CK-9|EPPK|K9	chr.17	pubmed	geneview	contig	HGNC:6447	homologene	MIM:607606|Ensembl:ENSG00000171403|HPRD:06351	human: KRT9 (CK-9, EPPK, K9)	mouse: Krt9 (EPPK, K9, Krt1-9)		spermatogenesis skin development intermediate filament organization	cytoplasm cytoskeleton intermediate filament	structural constituent of cytoskeleton protein binding
mascot_daemon_merge.mgf	29555	gi|393319	11	2406	osteoblast specific factor 2 [Homo sapiens]	87611	52.4	4.24	30	165	9606	10631	POSTN	MGI:1926321	HGNC:16953	periostin, osteoblast specific factor	MGC119510|MGC119511|OSF-2|PDLPOSTN|PN|RP11-412K4.1|periostin	chr.13	pubmed	geneview	contig	HGNC:16953	homologene	MIM:608777|Ensembl:ENSG00000133110|HPRD:12295	human: POSTN (MGC119510, MGC119511, OSF-2, PDLPOSTN, PN, RP11-412K4.1, periostin)	mouse: Postn (AI747096, OSF-2, Osf2, PN, Periostin, peri)	fly: mfas (BEST:GH06752, CG3359, DmelCG3359, anon-EST:Liang-97, anon-WO0140519.174, clone 97, gh06752)	skeletal system development cell adhesion	extracellular region	protein binding
mascot_daemon_merge.mgf	29555	gi|209862911	11	2406	periostin, osteoblast specific factor isoform 2 [Homo sapiens]	87593	52.4		30	165	9606	10631	POSTN	MGI:1926321	HGNC:16953	periostin, osteoblast specific factor	MGC119510|MGC119511|OSF-2|PDLPOSTN|PN|RP11-412K4.1|periostin	chr.13	pubmed	geneview	contig	HGNC:16953	homologene	MIM:608777|Ensembl:ENSG00000133110|HPRD:12295	human: POSTN (MGC119510, MGC119511, OSF-2, PDLPOSTN, PN, RP11-412K4.1, periostin)	mouse: Postn (AI747096, OSF-2, Osf2, PN, Periostin, peri)	fly: mfas (BEST:GH06752, CG3359, DmelCG3359, anon-EST:Liang-97, anon-WO0140519.174, clone 97, gh06752)	skeletal system development cell adhesion	extracellular region	protein binding
mascot_daemon_merge.mgf	29555	gi|55743104	12	2233	alpha 3 type VI collagen isoform 4 precursor [Homo sapiens]	323698	15.4	0.34	33	84	9606	1293	COL6A3	MGI:88461	HGNC:2213	collagen, type VI, alpha 3	DKFZp686D23123|DKFZp686K04147|DKFZp686N0262|FLJ34702|FLJ98399	chr.2	pubmed	geneview	contig	HGNC:2213	homologene	MIM:120250|Ensembl:ENSG00000163359|HPRD:00371	human: COL6A3 (DKFZp686D23123, DKFZp686K04147, DKFZp686N0262, FLJ34702, FLJ98399)	mouse: Col6a3 (AI507288, Col6a-3)		cell adhesion muscle development	extracellular region proteinaceous extracellular matrix collagen type VI	serine-type endopeptidase inhibitor activity protein binding
mascot_daemon_merge.mgf	29555	gi|55743106	12	2232	alpha 3 type VI collagen isoform 5 precursor [Homo sapiens]	322809	15.4		33	84	9606	1293	COL6A3	MGI:88461	HGNC:2213	collagen, type VI, alpha 3	DKFZp686D23123|DKFZp686K04147|DKFZp686N0262|FLJ34702|FLJ98399	chr.2	pubmed	geneview	contig	HGNC:2213	homologene	MIM:120250|Ensembl:ENSG00000163359|HPRD:00371	human: COL6A3 (DKFZp686D23123, DKFZp686K04147, DKFZp686N0262, FLJ34702, FLJ98399)	mouse: Col6a3 (AI507288, Col6a-3)		cell adhesion muscle development	extracellular region proteinaceous extracellular matrix collagen type VI	serine-type endopeptidase inhibitor activity protein binding
mascot_daemon_merge.mgf	29555	gi|119591511	12	2232	collagen, type VI, alpha 3, isoform CRA_c [Homo sapiens]	322805	15.4		33	84	9606	1293	COL6A3	MGI:88461	HGNC:2213	collagen, type VI, alpha 3	DKFZp686D23123|DKFZp686K04147|DKFZp686N0262|FLJ34702|FLJ98399	chr.2	pubmed	geneview	contig	HGNC:2213	homologene	MIM:120250|Ensembl:ENSG00000163359|HPRD:00371	human: COL6A3 (DKFZp686D23123, DKFZp686K04147, DKFZp686N0262, FLJ34702, FLJ98399)	mouse: Col6a3 (AI507288, Col6a-3)		cell adhesion muscle development	extracellular region proteinaceous extracellular matrix collagen type VI	serine-type endopeptidase inhibitor activity protein binding
mascot_daemon_merge.mgf	29555	gi|55743098	12	2231	alpha 3 type VI collagen isoform 1 precursor [Homo sapiens]	345167	14.4		33	84	9606	1293	COL6A3	MGI:88461	HGNC:2213	collagen, type VI, alpha 3	DKFZp686D23123|DKFZp686K04147|DKFZp686N0262|FLJ34702|FLJ98399	chr.2	pubmed	geneview	contig	HGNC:2213	homologene	MIM:120250|Ensembl:ENSG00000163359|HPRD:00371	human: COL6A3 (DKFZp686D23123, DKFZp686K04147, DKFZp686N0262, FLJ34702, FLJ98399)	mouse: Col6a3 (AI507288, Col6a-3)		cell adhesion muscle development	extracellular region proteinaceous extracellular matrix collagen type VI	serine-type endopeptidase inhibitor activity protein binding
mascot_daemon_merge.mgf	29555	gi|215274244	12	2231	RecName: Full=Collagen alpha-3(VI) chain; Flags: Precursor	345163	14.4		33	84	9606	1293	COL6A3	MGI:88461	HGNC:2213	collagen, type VI, alpha 3	DKFZp686D23123|DKFZp686K04147|DKFZp686N0262|FLJ34702|FLJ98399	chr.2	pubmed	geneview	contig	HGNC:2213	homologene	MIM:120250|Ensembl:ENSG00000163359|HPRD:00371	human: COL6A3 (DKFZp686D23123, DKFZp686K04147, DKFZp686N0262, FLJ34702, FLJ98399)	mouse: Col6a3 (AI507288, Col6a-3)		cell adhesion muscle development	extracellular region proteinaceous extracellular matrix collagen type VI	serine-type endopeptidase inhibitor activity protein binding
mascot_daemon_merge.mgf	29555	gi|47132620	13	2172	keratin 2 [Homo sapiens]	65678	48.8	3.42	23	52	9606	3849	KRT2	MGI:96699	HGNC:6439	keratin 2	KRT2A|KRT2E|KRTE|MGC116967|MGC116968	chr.12	pubmed	geneview	contig	HGNC:6439	homologene	MIM:600194|Ensembl:ENSG00000172867|HPRD:02560	human: KRT2 (KRT2A, KRT2E, KRTE, MGC116967, MGC116968)	mouse: Krt2 (BB005427, Krt2-17, Krt2-2, Krt2e)		epidermis development keratinization keratinocyte activation keratinocyte proliferation keratinocyte migration	cytoplasm centrosome cytoskeleton keratin filament	structural constituent of cytoskeleton protein binding
mascot_daemon_merge.mgf	29555	gi|13325075	14	2150	quiescin Q6 sulfhydryl oxidase 1 isoform a [Homo sapiens]	83324	43.1	4.22	26	138	9606	5768	QSOX1	MGI:1330818	HGNC:9756	quiescin Q6 sulfhydryl oxidase 1	FLJ34858|Q6|QSCN6	chr.1	pubmed	geneview	contig	HGNC:9756	homologene	MIM:603120|Ensembl:ENSG00000116260|HPRD:06785|HPRD:08043	human: QSOX1 (FLJ34858, Q6, QSCN6)	mouse: Qsox1 (1300003H02Rik, Qscn6, SOx)	fly: CG4670 (DmQSOX1, DmelCG4670)	protein thiol-disulfide exchange cell redox homeostasis oxidation reduction	Golgi membrane extracellular region extracellular space Golgi apparatus membrane integral to membrane integral to Golgi membrane	oxidoreductase activity flavin-linked sulfhydryl oxidase activity
mascot_daemon_merge.mgf	29555	gi|62088140	14	2150	quiescin Q6 isoform a variant [Homo sapiens]	83919	42.8		26	138	9606	5768	QSOX1	MGI:1330818	HGNC:9756	quiescin Q6 sulfhydryl oxidase 1	FLJ34858|Q6|QSCN6	chr.1	pubmed	geneview	contig	HGNC:9756	homologene	MIM:603120|Ensembl:ENSG00000116260|HPRD:06785|HPRD:08043	human: QSOX1 (FLJ34858, Q6, QSCN6)	mouse: Qsox1 (1300003H02Rik, Qscn6, SOx)	fly: CG4670 (DmQSOX1, DmelCG4670)	protein thiol-disulfide exchange cell redox homeostasis oxidation reduction	Golgi membrane extracellular region extracellular space Golgi apparatus membrane integral to membrane integral to Golgi membrane	oxidoreductase activity flavin-linked sulfhydryl oxidase activity
mascot_daemon_merge.mgf	29555	gi|116256354	15	2136	alpha 2 type IV collagen preproprotein [Homo sapiens]	168646	27.4	1.18	26	112	9606	1284	COL4A2	MGI:88455	HGNC:2203	collagen, type IV, alpha 2	DKFZp686I14213|FLJ22259	chr.13	pubmed	geneview	contig	HGNC:2203	homologene	MIM:120090|Ensembl:ENSG00000134871|HPRD:00355	human: COL4A2 (DKFZp686I14213, FLJ22259)	mouse: Col4a2 (AU019502, Col4a-2, MGC7371, canstatin)		negative regulation of angiogenesis extracellular matrix organization	extracellular region collagen collagen type IV	extracellular matrix structural constituent binding
mascot_daemon_merge.mgf	29555	gi|62897225	16	2070	transforming growth factor, beta-induced, 68kDa variant [Homo sapiens]	75231	48.5	8.14	23	234	9606	7045	TGFBI	MGI:99959	HGNC:11771	transforming growth factor, beta-induced, 68kDa	BIGH3|CDB1|CDG2|CDGG1|CSD|CSD1|CSD2|CSD3|EBMD|LCD1	chr.5	pubmed	geneview	contig	HGNC:11771	homologene	MIM:601692|Ensembl:ENSG00000120708|HPRD:03409	human: TGFBI (BIGH3, CDB1, CDG2, CDGG1, CSD, CSD1, CSD2, CSD3, EBMD, LCD1)	mouse: Tgfbi (68kDa, AI181842, AI747162, Beta-ig, MGC150270, big-h3)		negative regulation of cell adhesion visual perception cell proliferation response to stimulus	extracellular region proteinaceous extracellular matrix extracellular space	integrin binding protein binding
mascot_daemon_merge.mgf	29555	gi|4507467	16	2068	transforming growth factor, beta-induced, 68kDa precursor [Homo sapiens]	75261	48.5		23	234	9606	7045	TGFBI	MGI:99959	HGNC:11771	transforming growth factor, beta-induced, 68kDa	BIGH3|CDB1|CDG2|CDGG1|CSD|CSD1|CSD2|CSD3|EBMD|LCD1	chr.5	pubmed	geneview	contig	HGNC:11771	homologene	MIM:601692|Ensembl:ENSG00000120708|HPRD:03409	human: TGFBI (BIGH3, CDB1, CDG2, CDGG1, CSD, CSD1, CSD2, CSD3, EBMD, LCD1)	mouse: Tgfbi (68kDa, AI181842, AI747162, Beta-ig, MGC150270, big-h3)		negative regulation of cell adhesion visual perception cell proliferation response to stimulus	extracellular region proteinaceous extracellular matrix extracellular space	integrin binding protein binding
mascot_daemon_merge.mgf	29555	gi|193787687	16	2068	unnamed protein product [Homo sapiens]	75260	48.5		23	234	9606	7045	TGFBI	MGI:99959	HGNC:11771	transforming growth factor, beta-induced, 68kDa	BIGH3|CDB1|CDG2|CDGG1|CSD|CSD1|CSD2|CSD3|EBMD|LCD1	chr.5	pubmed	geneview	contig	HGNC:11771	homologene	MIM:601692|Ensembl:ENSG00000120708|HPRD:03409	human: TGFBI (BIGH3, CDB1, CDG2, CDGG1, CSD, CSD1, CSD2, CSD3, EBMD, LCD1)	mouse: Tgfbi (68kDa, AI181842, AI747162, Beta-ig, MGC150270, big-h3)		negative regulation of cell adhesion visual perception cell proliferation response to stimulus	extracellular region proteinaceous extracellular matrix extracellular space	integrin binding protein binding
mascot_daemon_merge.mgf	29555	gi|1846005	17	1825	collagen type XII alpha-1 [Homo sapiens]	334242	15.9	0.27	29	57	9606	1303	COL12A1	MGI:88448	HGNC:2188	collagen, type XII, alpha 1	BA209D8.1|COL12A1L|DJ234P15.1	chr.6	pubmed	geneview	contig	HGNC:2188	homologene	MIM:120320|Ensembl:ENSG00000111799|HPRD:00377|HPRD:00378	human: COL12A1 (BA209D8.1, COL12A1L, DJ234P15.1)	mouse: Col12a1 (AW743884)		skeletal system development cell adhesion collagen fibril organization	extracellular region proteinaceous extracellular matrix collagen type XII	structural molecule activity protein binding extracellular matrix structural constituent conferring tensile strength
mascot_daemon_merge.mgf	29555	gi|10835819	18	1822	Chain A, Latent Form Of Plasminogen Activator Inhibitor-1 (Pai-1)	42742	63.9	71.63	20	426
mascot_daemon_merge.mgf	29555	gi|93141047	17	1821	collagen, type XII, alpha 1 long isoform precursor [Homo sapiens]	334138	15.9		29	57	9606	1303	COL12A1	MGI:88448	HGNC:2188	collagen, type XII, alpha 1	BA209D8.1|COL12A1L|DJ234P15.1	chr.6	pubmed	geneview	contig	HGNC:2188	homologene	MIM:120320|Ensembl:ENSG00000111799|HPRD:00377|HPRD:00378	human: COL12A1 (BA209D8.1, COL12A1L, DJ234P15.1)	mouse: Col12a1 (AW743884)		skeletal system development cell adhesion collagen fibril organization	extracellular region proteinaceous extracellular matrix collagen type XII	structural molecule activity protein binding extracellular matrix structural constituent conferring tensile strength
mascot_daemon_merge.mgf	29555	gi|119569135	17	1821	collagen, type XII, alpha 1, isoform CRA_c [Homo sapiens]	334168	15.9		29	57	9606	1303	COL12A1	MGI:88448	HGNC:2188	collagen, type XII, alpha 1	BA209D8.1|COL12A1L|DJ234P15.1	chr.6	pubmed	geneview	contig	HGNC:2188	homologene	MIM:120320|Ensembl:ENSG00000111799|HPRD:00377|HPRD:00378	human: COL12A1 (BA209D8.1, COL12A1L, DJ234P15.1)	mouse: Col12a1 (AW743884)		skeletal system development cell adhesion collagen fibril organization	extracellular region proteinaceous extracellular matrix collagen type XII	structural molecule activity protein binding extracellular matrix structural constituent conferring tensile strength
mascot_daemon_merge.mgf	29555	gi|386997	19	1781	prebeta-migrating plasminogen activator inhibitor	43086	64.2	63.68	20	408	9606	5054	SERPINE1	MGI:97608	HGNC:8583	serpin peptidase inhibitor, clade E (nexin, plasminogen activator inhibitor type 1), member 1	PAI|PAI-1|PAI1|PLANH1	chr.7	pubmed	geneview	contig	HGNC:8583	homologene	MIM:173360|Ensembl:ENSG00000106366|HPRD:01418	human: SERPINE1 (PAI, PAI-1, PAI1, PLANH1)	mouse: Serpine1 (PAI-1, PAI1, Planh1)		chronological cell aging blood coagulation regulation of cell proliferation fibrinolysis regulation of angiogenesis	extracellular region extracellular region plasma membrane	protease binding serine-type endopeptidase activity serine-type endopeptidase inhibitor activity serine-type endopeptidase inhibitor activity protein binding
mascot_daemon_merge.mgf	29555	gi|77744385	20	1757	complement factor H [Homo sapiens]	143694	31.8	0.88	24	35	9606	3075	CFH	MGI:88385	HGNC:4883	complement factor H	ARMD4|ARMS1|CFHL3|FH|FHL1|HF|HF1|HF2|HUS|MGC88246	chr.1	pubmed	geneview	contig	HGNC:4883	homologene	MIM:134370|Ensembl:ENSG00000000971|HPRD:00601	human: CFH (ARMD4, ARMS1, CFHL3, FH, FHL1, HF, HF1, HF2, HUS, MGC88246)	mouse: Cfh (Mud-1, NOM, Sas-1, Sas1)		complement activation, alternative pathway	extracellular region extracellular space
mascot_daemon_merge.mgf	29555	gi|158256226	20	1757	unnamed protein product [Homo sapiens]	143534	31.8		24	35	9606	3075	CFH	MGI:88385	HGNC:4883	complement factor H	ARMD4|ARMS1|CFHL3|FH|FHL1|HF|HF1|HF2|HUS|MGC88246	chr.1	pubmed	geneview	contig	HGNC:4883	homologene	MIM:134370|Ensembl:ENSG00000000971|HPRD:00601	human: CFH (ARMD4, ARMS1, CFHL3, FH, FHL1, HF, HF1, HF2, HUS, MGC88246)	mouse: Cfh (Mud-1, NOM, Sas-1, Sas1)		complement activation, alternative pathway	extracellular region extracellular space
mascot_daemon_merge.mgf	29555	gi|62739186	20	1755	complement factor H isoform a precursor [Homo sapiens]	143654	31.8		24	35	9606	3075	CFH	MGI:88385	HGNC:4883	complement factor H	ARMD4|ARMS1|CFHL3|FH|FHL1|HF|HF1|HF2|HUS|MGC88246	chr.1	pubmed	geneview	contig	HGNC:4883	homologene	MIM:134370|Ensembl:ENSG00000000971|HPRD:00601	human: CFH (ARMD4, ARMS1, CFHL3, FH, FHL1, HF, HF1, HF2, HUS, MGC88246)	mouse: Cfh (Mud-1, NOM, Sas-1, Sas1)		complement activation, alternative pathway	extracellular region extracellular space
mascot_daemon_merge.mgf	29555	gi|158517847	20	1755	RecName: Full=Complement factor H; AltName: Full=H factor 1; Flags: Precursor	143680	31.8		24	35	9606	3075	CFH	MGI:88385	HGNC:4883	complement factor H	ARMD4|ARMS1|CFHL3|FH|FHL1|HF|HF1|HF2|HUS|MGC88246	chr.1	pubmed	geneview	contig	HGNC:4883	homologene	MIM:134370|Ensembl:ENSG00000000971|HPRD:00601	human: CFH (ARMD4, ARMS1, CFHL3, FH, FHL1, HF, HF1, HF2, HUS, MGC88246)	mouse: Cfh (Mud-1, NOM, Sas-1, Sas1)		complement activation, alternative pathway	extracellular region extracellular space
mascot_daemon_merge.mgf	29555	gi|211904152	21	1727	plasminogen activator inhibitor type 1, member 2 isoform b precursor [Homo sapiens]	44200	51.9	12.5	18	161	9606	5270	SERPINE2	MGI:101780	HGNC:8951	serpin peptidase inhibitor, clade E (nexin, plasminogen activator inhibitor type 1), member 2	GDN|PI7|PN1|PNI	chr.2	pubmed	geneview	contig	HGNC:8951	homologene	MIM:177010|Ensembl:ENSG00000135919|HPRD:01510	human: SERPINE2 (GDN, PI7, PN1, PNI)	mouse: Serpine2 (B230326M24Rik, PAI-1, PI7, PN-1, Spi4)		multicellular organismal development nervous system development cell differentiation regulation of proteolysis regulation of cell migration	extracellular region	serine-type endopeptidase inhibitor activity heparin binding
mascot_daemon_merge.mgf	29555	gi|211904156	21	1727	plasminogen activator inhibitor type 1, member 2 isoform c precursor [Homo sapiens]	45523	50.4		18	161	9606	5270	SERPINE2	MGI:101780	HGNC:8951	serpin peptidase inhibitor, clade E (nexin, plasminogen activator inhibitor type 1), member 2	GDN|PI7|PN1|PNI	chr.2	pubmed	geneview	contig	HGNC:8951	homologene	MIM:177010|Ensembl:ENSG00000135919|HPRD:01510	human: SERPINE2 (GDN, PI7, PN1, PNI)	mouse: Serpine2 (B230326M24Rik, PAI-1, PI7, PN-1, Spi4)		multicellular organismal development nervous system development cell differentiation regulation of proteolysis regulation of cell migration	extracellular region	serine-type endopeptidase inhibitor activity heparin binding
mascot_daemon_merge.mgf	29555	gi|307506	22	1665	thrombospondin 2	133749	26.8	0.68	21	32	9606	7058	THBS2	MGI:98738	HGNC:11786	thrombospondin 2	TSP2	chr.6	pubmed	geneview	contig	HGNC:11786	homologene	MIM:188061|Ensembl:ENSG00000186340|HPRD:01766	human: THBS2 (TSP2)	mouse: Thbs2 (TSP2, Thbs-2)		cell adhesion	extracellular region extracellular region platelet alpha granule lumen	structural molecule activity calcium ion binding protein binding heparin binding
mascot_daemon_merge.mgf	29555	gi|40317628	22	1665	thrombospondin 2 precursor [Homo sapiens]	133785	26.8		21	32	9606	7058	THBS2	MGI:98738	HGNC:11786	thrombospondin 2	TSP2	chr.6	pubmed	geneview	contig	HGNC:11786	homologene	MIM:188061|Ensembl:ENSG00000186340|HPRD:01766	human: THBS2 (TSP2)	mouse: Thbs2 (TSP2, Thbs-2)		cell adhesion	extracellular region extracellular region platelet alpha granule lumen	structural molecule activity calcium ion binding protein binding heparin binding
mascot_daemon_merge.mgf	29555	gi|148922238	22	1665	Thrombospondin 2 [Homo sapiens]	133686	26.8		21	32	9606	7058	THBS2	MGI:98738	HGNC:11786	thrombospondin 2	TSP2	chr.6	pubmed	geneview	contig	HGNC:11786	homologene	MIM:188061|Ensembl:ENSG00000186340|HPRD:01766	human: THBS2 (TSP2)	mouse: Thbs2 (TSP2, Thbs-2)		cell adhesion	extracellular region extracellular region platelet alpha granule lumen	structural molecule activity calcium ion binding protein binding heparin binding
mascot_daemon_merge.mgf	29555	gi|152012473	22	1665	Thrombospondin 2 [Homo sapiens]	133757	26.8		21	32	9606	7058	THBS2	MGI:98738	HGNC:11786	thrombospondin 2	TSP2	chr.6	pubmed	geneview	contig	HGNC:11786	homologene	MIM:188061|Ensembl:ENSG00000186340|HPRD:01766	human: THBS2 (TSP2)	mouse: Thbs2 (TSP2, Thbs-2)		cell adhesion	extracellular region extracellular region platelet alpha granule lumen	structural molecule activity calcium ion binding protein binding heparin binding
mascot_daemon_merge.mgf	29555	gi|54873613	23	1655	agrin [Homo sapiens]	222861	18.7	0.39	26	44	9606	375790	AGRN	MGI:87961	HGNC:329	agrin	FLJ45064	chr.1	pubmed	geneview	contig	HGNC:329	homologene	MIM:103320|Ensembl:ENSG00000188157|HPRD:10550	human: AGRN (FLJ45064)	mouse: Agrn (Agrin)		plasma membrane organization signal transduction muscarinic acetylcholine receptor signaling pathway neuromuscular junction development regulation of synaptic growth at neuromuscular junction receptor clustering receptor clustering clustering of voltage-gated sodium channels neurotransmitter receptor metabolic process positive regulation of transcription from RNA polymerase II promoter	extracellular region proteinaceous extracellular matrix basal lamina cell surface	structural constituent of cytoskeleton acetylcholine receptor regulator activity laminin binding
mascot_daemon_merge.mgf	29555	gi|6730093	24	1604	Chain A, Plasminogen Activator Inhibitor-1	42705	55.4	30.35	18	323
mascot_daemon_merge.mgf	29555	gi|10120507	24	1604	Chain A, Active Form Of Human Pai-1	42718	55.4		18	323
mascot_daemon_merge.mgf	29555	gi|197107243	25	1564	Chain A, High Resolution Structure Of A Stable Plasminogen Activator Inhibitor Type-1 In Its Protease Cleaved Form	44193	51	22.85	18	301
mascot_daemon_merge.mgf	29555	gi|40788983	26	1553	KIAA0911 protein [Homo sapiens]	118954	25	0.9	21	36	9606	22883	CLSTN1	MGI:1929895	HGNC:17447	calsyntenin 1	ALC-ALPHA|CSTN1|FLJ32258|KIAA0911|PIK3CD|XB31alpha|alcalpha1|alcalpha2	chr.1	pubmed	geneview	contig	HGNC:17447	homologene	MIM:611321|Ensembl:ENSG00000171603|HPRD:10837	human: CLSTN1 (ALC-ALPHA, CSTN1, FLJ32258, KIAA0911, PIK3CD, XB31alpha, alcalpha1, alcalpha2)	mouse: Clstn1 (1810034E21Rik, Cst-1, Cstn1)		cell adhesion homophilic cell adhesion	Golgi membrane nucleus endoplasmic reticulum endoplasmic reticulum membrane Golgi apparatus plasma membrane integral to membrane cell junction cell projection synapse postsynaptic membrane	calcium ion binding protein binding
mascot_daemon_merge.mgf	29555	gi|21706696	26	1551	Calsyntenin 1 [Homo sapiens]	109913	27.2		21	36	9606	22883	CLSTN1	MGI:1929895	HGNC:17447	calsyntenin 1	ALC-ALPHA|CSTN1|FLJ32258|KIAA0911|PIK3CD|XB31alpha|alcalpha1|alcalpha2	chr.1	pubmed	geneview	contig	HGNC:17447	homologene	MIM:611321|Ensembl:ENSG00000171603|HPRD:10837	human: CLSTN1 (ALC-ALPHA, CSTN1, FLJ32258, KIAA0911, PIK3CD, XB31alpha, alcalpha1, alcalpha2)	mouse: Clstn1 (1810034E21Rik, Cst-1, Cstn1)		cell adhesion homophilic cell adhesion	Golgi membrane nucleus endoplasmic reticulum endoplasmic reticulum membrane Golgi apparatus plasma membrane integral to membrane cell junction cell projection synapse postsynaptic membrane	calcium ion binding protein binding
mascot_daemon_merge.mgf	29555	gi|33315782	26	1551	non-classical cadherin XB31alpha1 [Homo sapiens]	109724	27.2		21	36	9606	22883	CLSTN1	MGI:1929895	HGNC:17447	calsyntenin 1	ALC-ALPHA|CSTN1|FLJ32258|KIAA0911|PIK3CD|XB31alpha|alcalpha1|alcalpha2	chr.1	pubmed	geneview	contig	HGNC:17447	homologene	MIM:611321|Ensembl:ENSG00000171603|HPRD:10837	human: CLSTN1 (ALC-ALPHA, CSTN1, FLJ32258, KIAA0911, PIK3CD, XB31alpha, alcalpha1, alcalpha2)	mouse: Clstn1 (1810034E21Rik, Cst-1, Cstn1)		cell adhesion homophilic cell adhesion	Golgi membrane nucleus endoplasmic reticulum endoplasmic reticulum membrane Golgi apparatus plasma membrane integral to membrane cell junction cell projection synapse postsynaptic membrane	calcium ion binding protein binding
mascot_daemon_merge.mgf	29555	gi|57242755	26	1551	calsyntenin 1 isoform 2 [Homo sapiens]	109829	27.2		21	36	9606	22883	CLSTN1	MGI:1929895	HGNC:17447	calsyntenin 1	ALC-ALPHA|CSTN1|FLJ32258|KIAA0911|PIK3CD|XB31alpha|alcalpha1|alcalpha2	chr.1	pubmed	geneview	contig	HGNC:17447	homologene	MIM:611321|Ensembl:ENSG00000171603|HPRD:10837	human: CLSTN1 (ALC-ALPHA, CSTN1, FLJ32258, KIAA0911, PIK3CD, XB31alpha, alcalpha1, alcalpha2)	mouse: Clstn1 (1810034E21Rik, Cst-1, Cstn1)		cell adhesion homophilic cell adhesion	Golgi membrane nucleus endoplasmic reticulum endoplasmic reticulum membrane Golgi apparatus plasma membrane integral to membrane cell junction cell projection synapse postsynaptic membrane	calcium ion binding protein binding
mascot_daemon_merge.mgf	29555	gi|57242757	26	1551	calsyntenin 1 isoform 1 [Homo sapiens]	110978	26.9		21	36	9606	22883	CLSTN1	MGI:1929895	HGNC:17447	calsyntenin 1	ALC-ALPHA|CSTN1|FLJ32258|KIAA0911|PIK3CD|XB31alpha|alcalpha1|alcalpha2	chr.1	pubmed	geneview	contig	HGNC:17447	homologene	MIM:611321|Ensembl:ENSG00000171603|HPRD:10837	human: CLSTN1 (ALC-ALPHA, CSTN1, FLJ32258, KIAA0911, PIK3CD, XB31alpha, alcalpha1, alcalpha2)	mouse: Clstn1 (1810034E21Rik, Cst-1, Cstn1)		cell adhesion homophilic cell adhesion	Golgi membrane nucleus endoplasmic reticulum endoplasmic reticulum membrane Golgi apparatus plasma membrane integral to membrane cell junction cell projection synapse postsynaptic membrane	calcium ion binding protein binding
mascot_daemon_merge.mgf	29555	gi|194388358	26	1551	unnamed protein product [Homo sapiens]	109002	27.4		21	36	9606	22883	CLSTN1	MGI:1929895	HGNC:17447	calsyntenin 1	ALC-ALPHA|CSTN1|FLJ32258|KIAA0911|PIK3CD|XB31alpha|alcalpha1|alcalpha2	chr.1	pubmed	geneview	contig	HGNC:17447	homologene	MIM:611321|Ensembl:ENSG00000171603|HPRD:10837	human: CLSTN1 (ALC-ALPHA, CSTN1, FLJ32258, KIAA0911, PIK3CD, XB31alpha, alcalpha1, alcalpha2)	mouse: Clstn1 (1810034E21Rik, Cst-1, Cstn1)		cell adhesion homophilic cell adhesion	Golgi membrane nucleus endoplasmic reticulum endoplasmic reticulum membrane Golgi apparatus plasma membrane integral to membrane cell junction cell projection synapse postsynaptic membrane	calcium ion binding protein binding
mascot_daemon_merge.mgf	29555	gi|119592035	26	1549	calsyntenin 1, isoform CRA_a [Homo sapiens]	112182	26.6		21	36	9606	22883	CLSTN1	MGI:1929895	HGNC:17447	calsyntenin 1	ALC-ALPHA|CSTN1|FLJ32258|KIAA0911|PIK3CD|XB31alpha|alcalpha1|alcalpha2	chr.1	pubmed	geneview	contig	HGNC:17447	homologene	MIM:611321|Ensembl:ENSG00000171603|HPRD:10837	human: CLSTN1 (ALC-ALPHA, CSTN1, FLJ32258, KIAA0911, PIK3CD, XB31alpha, alcalpha1, alcalpha2)	mouse: Clstn1 (1810034E21Rik, Cst-1, Cstn1)		cell adhesion homophilic cell adhesion	Golgi membrane nucleus endoplasmic reticulum endoplasmic reticulum membrane Golgi apparatus plasma membrane integral to membrane cell junction cell projection synapse postsynaptic membrane	calcium ion binding protein binding
mascot_daemon_merge.mgf	29555	gi|119592036	26	1549	calsyntenin 1, isoform CRA_b [Homo sapiens]	111032	26.8		21	36	9606	22883	CLSTN1	MGI:1929895	HGNC:17447	calsyntenin 1	ALC-ALPHA|CSTN1|FLJ32258|KIAA0911|PIK3CD|XB31alpha|alcalpha1|alcalpha2	chr.1	pubmed	geneview	contig	HGNC:17447	homologene	MIM:611321|Ensembl:ENSG00000171603|HPRD:10837	human: CLSTN1 (ALC-ALPHA, CSTN1, FLJ32258, KIAA0911, PIK3CD, XB31alpha, alcalpha1, alcalpha2)	mouse: Clstn1 (1810034E21Rik, Cst-1, Cstn1)		cell adhesion homophilic cell adhesion	Golgi membrane nucleus endoplasmic reticulum endoplasmic reticulum membrane Golgi apparatus plasma membrane integral to membrane cell junction cell projection synapse postsynaptic membrane	calcium ion binding protein binding
mascot_daemon_merge.mgf	29555	gi|5031863	27	1539	galectin 3 binding protein [Homo sapiens]	66202	34.4	2.71	16	149	9606	3959	LGALS3BP	MGI:99554	HGNC:6564	lectin, galactoside-binding, soluble, 3 binding protein	90K|BTBD17B|MAC-2-BP	chr.17	pubmed	geneview	contig	HGNC:6564	homologene	MIM:600626|Ensembl:ENSG00000108679|HPRD:02796	human: LGALS3BP (90K, BTBD17B, MAC-2-BP)	mouse: Lgals3bp (90K, CyCAP, MAC-2BP, Ppicap)		cellular defense response cell adhesion signal transduction	extracellular region proteinaceous extracellular matrix extracellular space nucleus membrane	scavenger receptor activity protein binding
mascot_daemon_merge.mgf	29555	gi|119609949	27	1539	lectin, galactoside-binding, soluble, 3 binding protein, isoform CRA_a [Homo sapiens]	65677	34.6		16	149	9606	3959	LGALS3BP	MGI:99554	HGNC:6564	lectin, galactoside-binding, soluble, 3 binding protein	90K|BTBD17B|MAC-2-BP	chr.17	pubmed	geneview	contig	HGNC:6564	homologene	MIM:600626|Ensembl:ENSG00000108679|HPRD:02796	human: LGALS3BP (90K, BTBD17B, MAC-2-BP)	mouse: Lgals3bp (90K, CyCAP, MAC-2BP, Ppicap)		cellular defense response cell adhesion signal transduction	extracellular region proteinaceous extracellular matrix extracellular space nucleus membrane	scavenger receptor activity protein binding
mascot_daemon_merge.mgf	29555	gi|51094573	28	1511	procollagen C-endopeptidase enhancer [Homo sapiens]	48783	49.4	4.47	16	111	9606	5118	PCOLCE	MGI:105099	HGNC:8738	procollagen C-endopeptidase enhancer	PCPE|PCPE1	chr.7	pubmed	geneview	contig	HGNC:8738	homologene	MIM:600270|Ensembl:ENSG00000106333|HPRD:02603	human: PCOLCE (PCPE, PCPE1)	mouse: Pcolce		multicellular organismal development	extracellular region	protein binding
mascot_daemon_merge.mgf	29555	gi|157653329	28	1511	procollagen C-endopeptidase enhancer [Homo sapiens]	48797	49.4		16	111	9606	5118	PCOLCE	MGI:105099	HGNC:8738	procollagen C-endopeptidase enhancer	PCPE|PCPE1	chr.7	pubmed	geneview	contig	HGNC:8738	homologene	MIM:600270|Ensembl:ENSG00000106333|HPRD:02603	human: PCOLCE (PCPE, PCPE1)	mouse: Pcolce		multicellular organismal development	extracellular region	protein binding
mascot_daemon_merge.mgf	29555	gi|179644	29	1510	human complement C1r	81661	41.4	1.43	18	58	9606	715	C1R	MGI:1355313	HGNC:1246	complement component 1, r subcomponent	-	chr.12	pubmed	geneview	contig	HGNC:1246	homologene	MIM:216950|HPRD:01954	human: C1R	mouse: C1r (AI132558, C1ra, C1rb) 667277 (C1rb)		proteolysis complement activation, classical pathway innate immune response	extracellular region extracellular region	serine-type endopeptidase activity calcium ion binding peptidase activity
mascot_daemon_merge.mgf	29555	gi|66347875	29	1510	complement component 1, r subcomponent [Homo sapiens]	81688	41.4		18	58	9606	715	C1R	MGI:1355313	HGNC:1246	complement component 1, r subcomponent	-	chr.12	pubmed	geneview	contig	HGNC:1246	homologene	MIM:216950|HPRD:01954	human: C1R	mouse: C1r (AI132558, C1ra, C1rb) 667277 (C1rb)		proteolysis complement activation, classical pathway innate immune response	extracellular region extracellular region	serine-type endopeptidase activity calcium ion binding peptidase activity
mascot_daemon_merge.mgf	29555	gi|158256062	29	1510	unnamed protein product [Homo sapiens]	81687	41.4		18	58	9606	715	C1R	MGI:1355313	HGNC:1246	complement component 1, r subcomponent	-	chr.12	pubmed	geneview	contig	HGNC:1246	homologene	MIM:216950|HPRD:01954	human: C1R	mouse: C1r (AI132558, C1ra, C1rb) 667277 (C1rb)		proteolysis complement activation, classical pathway innate immune response	extracellular region extracellular region	serine-type endopeptidase activity calcium ion binding peptidase activity
mascot_daemon_merge.mgf	29555	gi|194391088	29	1510	unnamed protein product [Homo sapiens]	83376	40.6		18	58	9606	715	C1R	MGI:1355313	HGNC:1246	complement component 1, r subcomponent	-	chr.12	pubmed	geneview	contig	HGNC:1246	homologene	MIM:216950|HPRD:01954	human: C1R	mouse: C1r (AI132558, C1ra, C1rb) 667277 (C1rb)		proteolysis complement activation, classical pathway innate immune response	extracellular region extracellular region	serine-type endopeptidase activity calcium ion binding peptidase activity
mascot_daemon_merge.mgf	29555	gi|184427	30	1438	heparan sulfate proteoglycan	479245	6.1	0.16	19	61	9606	3339	HSPG2	MGI:96257	HGNC:5273	heparan sulfate proteoglycan 2	PLC|PRCAN|SJA|SJS|SJS1	chr.1	pubmed	geneview	contig	HGNC:5273	homologene	MIM:142461|Ensembl:ENSG00000142798|HPRD:00804	human: HSPG2 (PLC, PRCAN, SJA, SJS, SJS1)	mouse: Hspg2 (AI852380, Pcn, Plc, per)		cell adhesion	extracellular region basement membrane	protein binding
mascot_daemon_merge.mgf	29555	gi|11602963	30	1438	heparan sulfate proteoglycan perlecan [Homo sapiens]	477024	6.2		19	61	9606	3339	HSPG2	MGI:96257	HGNC:5273	heparan sulfate proteoglycan 2	PLC|PRCAN|SJA|SJS|SJS1	chr.1	pubmed	geneview	contig	HGNC:5273	homologene	MIM:142461|Ensembl:ENSG00000142798|HPRD:00804	human: HSPG2 (PLC, PRCAN, SJA, SJS, SJS1)	mouse: Hspg2 (AI852380, Pcn, Plc, per)		cell adhesion	extracellular region basement membrane	protein binding
mascot_daemon_merge.mgf	29555	gi|119615401	30	1438	heparan sulfate proteoglycan 2 (perlecan), isoform CRA_b [Homo sapiens]	474443	6.2		19	61	9606	3339	HSPG2	MGI:96257	HGNC:5273	heparan sulfate proteoglycan 2	PLC|PRCAN|SJA|SJS|SJS1	chr.1	pubmed	geneview	contig	HGNC:5273	homologene	MIM:142461|Ensembl:ENSG00000142798|HPRD:00804	human: HSPG2 (PLC, PRCAN, SJA, SJS, SJS1)	mouse: Hspg2 (AI852380, Pcn, Plc, per)		cell adhesion	extracellular region basement membrane	protein binding
mascot_daemon_merge.mgf	29555	gi|119615403	30	1438	heparan sulfate proteoglycan 2 (perlecan), isoform CRA_c [Homo sapiens]	474514	6.2		19	61	9606	3339	HSPG2	MGI:96257	HGNC:5273	heparan sulfate proteoglycan 2	PLC|PRCAN|SJA|SJS|SJS1	chr.1	pubmed	geneview	contig	HGNC:5273	homologene	MIM:142461|Ensembl:ENSG00000142798|HPRD:00804	human: HSPG2 (PLC, PRCAN, SJA, SJS, SJS1)	mouse: Hspg2 (AI852380, Pcn, Plc, per)		cell adhesion	extracellular region basement membrane	protein binding
mascot_daemon_merge.mgf	29555	gi|218512120	30	1436	RecName: Full=Basement membrane-specific heparan sulfate proteoglycan core protein; Short=HSPG; AltName: Full=Perlecan; Short=PLC; Flags: Precursor	479221	6.1		19	61	9606	3339	HSPG2	MGI:96257	HGNC:5273	heparan sulfate proteoglycan 2	PLC|PRCAN|SJA|SJS|SJS1	chr.1	pubmed	geneview	contig	HGNC:5273	homologene	MIM:142461|Ensembl:ENSG00000142798|HPRD:00804	human: HSPG2 (PLC, PRCAN, SJA, SJS, SJS1)	mouse: Hspg2 (AI852380, Pcn, Plc, per)		cell adhesion	extracellular region basement membrane	protein binding
mascot_daemon_merge.mgf	29555	gi|167830475	31	1421	milk fat globule-EGF factor 8 protein isoform a [Homo sapiens]	43876	58.9	5.07	17	42	9606	4240	MFGE8	MGI:102768	HGNC:7036	milk fat globule-EGF factor 8 protein	BA46|EDIL1|HsT19888|OAcGD3S|SED1|SPAG10|hP47	chr.15	pubmed	geneview	contig	HGNC:7036	homologene	MIM:602281|Ensembl:ENSG00000140545|HPRD:03789	human: MFGE8 (BA46, EDIL1, HsT19888, OAcGD3S, SED1, SPAG10, hP47)			phagocytosis, recognition phagocytosis, engulfment cell adhesion single fertilization interspecies interaction between organisms positive regulation of phagocytosis	extracellular space cytoplasm external side of plasma membrane membrane extrinsic to plasma membrane	phosphatidylserine binding integrin binding protein binding phosphatidylethanolamine binding
mascot_daemon_merge.mgf	29555	gi|10441966	32	1378	unknown [Homo sapiens]	48222	44.4	3.13	18	36	9606	3624	INHBA	MGI:96570	HGNC:6066	inhibin, beta A	EDF|FRP	chr.7	pubmed	geneview	contig	HGNC:6066	homologene	MIM:147290|Ensembl:ENSG00000122641|HPRD:00929	human: INHBA (EDF, FRP)	mouse: Inhba		G1/S transition of mitotic cell cycle skeletal system development ovarian follicle development induction of apoptosis defense response cell cycle arrest cell surface receptor linked signal transduction cell-cell signaling nervous system development response to external stimulus cell differentiation negative regulation of cell growth regulation of activin receptor signaling pathway growth negative…	extracellular region activin A complex inhibin A complex	signal transducer activity cytokine activity hormone activity growth factor activity identical protein binding follistatin binding
mascot_daemon_merge.mgf	29555	gi|4504699	32	1375	inhibin beta A precursor [Homo sapiens]	48210	44.4		18	36	9606	3624	INHBA	MGI:96570	HGNC:6066	inhibin, beta A	EDF|FRP	chr.7	pubmed	geneview	contig	HGNC:6066	homologene	MIM:147290|Ensembl:ENSG00000122641|HPRD:00929	human: INHBA (EDF, FRP)	mouse: Inhba		G1/S transition of mitotic cell cycle skeletal system development ovarian follicle development induction of apoptosis defense response cell cycle arrest cell surface receptor linked signal transduction cell-cell signaling nervous system development response to external stimulus cell differentiation negative regulation of cell growth regulation of activin receptor signaling pathway growth negative…	extracellular region activin A complex inhibin A complex	signal transducer activity cytokine activity hormone activity growth factor activity identical protein binding follistatin binding
mascot_daemon_merge.mgf	29555	gi|62897043	32	1375	inhibin beta A subunit precursor variant [Homo sapiens]	48240	44.4		18	36	9606	3624	INHBA	MGI:96570	HGNC:6066	inhibin, beta A	EDF|FRP	chr.7	pubmed	geneview	contig	HGNC:6066	homologene	MIM:147290|Ensembl:ENSG00000122641|HPRD:00929	human: INHBA (EDF, FRP)	mouse: Inhba		G1/S transition of mitotic cell cycle skeletal system development ovarian follicle development induction of apoptosis defense response cell cycle arrest cell surface receptor linked signal transduction cell-cell signaling nervous system development response to external stimulus cell differentiation negative regulation of cell growth regulation of activin receptor signaling pathway growth negative…	extracellular region activin A complex inhibin A complex	signal transducer activity cytokine activity hormone activity growth factor activity identical protein binding follistatin binding
mascot_daemon_merge.mgf	29555	gi|4504237	33	1367	semaphorin 7A [Homo sapiens]	75860	35.9	2.3	18	53	9606	8482	SEMA7A	MGI:1306826	HGNC:10741	semaphorin 7A, GPI membrane anchor (John Milton Hagen blood group)	CD108|CDw108|H-SEMA-K1|H-Sema-L|JMH|MGC126692|MGC126696|SEMAK1|SEMAL	chr.15	pubmed	geneview	contig	HGNC:10741	homologene	MIM:607961|Ensembl:ENSG00000138623|HPRD:07081	human: SEMA7A (CD108, CDw108, H-SEMA-K1, H-Sema-L, JMH, MGC126692, MGC126696, SEMAK1, SEMAL)	mouse: Sema7a (2900057C09Rik, CDw108, H-Sema-L, M-Sema-L, Semal)		immune response multicellular organismal development nervous system development cell differentiation	plasma membrane anchored to membrane	receptor activity protein binding
mascot_daemon_merge.mgf	29555	gi|2506380	34	1355	RecName: Full=Lactadherin; AltName: Full=Milk fat globule-EGF factor 8; Short=MFG-E8; AltName: Full=HMFG; AltName: Full=Breast epithelial antigen BA46; AltName: Full=MFGM; Contains: RecName: Full=Lactadherin short form; Contains: RecName: Full=Medin	43894	58.9	5.07	17	42	9606	4240	MFGE8	MGI:102768	HGNC:7036	milk fat globule-EGF factor 8 protein	BA46|EDIL1|HsT19888|OAcGD3S|SED1|SPAG10|hP47	chr.15	pubmed	geneview	contig	HGNC:7036	homologene	MIM:602281|Ensembl:ENSG00000140545|HPRD:03789	human: MFGE8 (BA46, EDIL1, HsT19888, OAcGD3S, SED1, SPAG10, hP47)			phagocytosis, recognition phagocytosis, engulfment cell adhesion single fertilization interspecies interaction between organisms positive regulation of phagocytosis	extracellular space cytoplasm external side of plasma membrane membrane extrinsic to plasma membrane	phosphatidylserine binding integrin binding protein binding phosphatidylethanolamine binding
mascot_daemon_merge.mgf	29555	gi|119622432	34	1355	milk fat globule-EGF factor 8 protein, isoform CRA_c [Homo sapiens]	43127	60.2		17	42	9606	4240	MFGE8	MGI:102768	HGNC:7036	milk fat globule-EGF factor 8 protein	BA46|EDIL1|HsT19888|OAcGD3S|SED1|SPAG10|hP47	chr.15	pubmed	geneview	contig	HGNC:7036	homologene	MIM:602281|Ensembl:ENSG00000140545|HPRD:03789	human: MFGE8 (BA46, EDIL1, HsT19888, OAcGD3S, SED1, SPAG10, hP47)			phagocytosis, recognition phagocytosis, engulfment cell adhesion single fertilization interspecies interaction between organisms positive regulation of phagocytosis	extracellular space cytoplasm external side of plasma membrane membrane extrinsic to plasma membrane	phosphatidylserine binding integrin binding protein binding phosphatidylethanolamine binding
mascot_daemon_merge.mgf	29555	gi|4557733	35	1351	latent transforming growth factor beta binding protein 2 [Homo sapiens]	204046	18.7	0.4	19	35	9606	4053	LTBP2	MGI:99502	HGNC:6715	latent transforming growth factor beta binding protein 2	C14orf141|LTBP3|MSTP031	chr.14	pubmed	geneview	contig	HGNC:6715	homologene	MIM:602091|Ensembl:ENSG00000119681|HPRD:03650	human: LTBP2 (C14orf141, LTBP3, MSTP031)	mouse: Ltbp2 (AW208642, MGC144212)		protein targeting transforming growth factor beta receptor signaling pathway protein secretion	extracellular region proteinaceous extracellular matrix	calcium ion binding growth factor binding
mascot_daemon_merge.mgf	29555	gi|41017299	35	1351	RecName: Full=Latent-transforming growth factor beta-binding protein 2; Short=LTBP-2; Flags: Precursor	204059	18.7		19	35	9606	4053	LTBP2	MGI:99502	HGNC:6715	latent transforming growth factor beta binding protein 2	C14orf141|LTBP3|MSTP031	chr.14	pubmed	geneview	contig	HGNC:6715	homologene	MIM:602091|Ensembl:ENSG00000119681|HPRD:03650	human: LTBP2 (C14orf141, LTBP3, MSTP031)	mouse: Ltbp2 (AW208642, MGC144212)		protein targeting transforming growth factor beta receptor signaling pathway protein secretion	extracellular region proteinaceous extracellular matrix	calcium ion binding growth factor binding
mascot_daemon_merge.mgf	29555	gi|50927279	35	1351	Latent transforming growth factor beta binding protein 2 [Homo sapiens]	204032	18.7		19	35	9606	4053	LTBP2	MGI:99502	HGNC:6715	latent transforming growth factor beta binding protein 2	C14orf141|LTBP3|MSTP031	chr.14	pubmed	geneview	contig	HGNC:6715	homologene	MIM:602091|Ensembl:ENSG00000119681|HPRD:03650	human: LTBP2 (C14orf141, LTBP3, MSTP031)	mouse: Ltbp2 (AW208642, MGC144212)		protein targeting transforming growth factor beta receptor signaling pathway protein secretion	extracellular region proteinaceous extracellular matrix	calcium ion binding growth factor binding
mascot_daemon_merge.mgf	29555	gi|4502495	36	1323	complement component 1, s subcomponent precursor [Homo sapiens]	78174	31	1.53	16	78	9606	716	C1S	MGI:3644269	HGNC:1247	complement component 1, s subcomponent	FLJ44757	chr.12	pubmed	geneview	contig	HGNC:1247	homologene	MIM:120580|Ensembl:ENSG00000182326|HPRD:00397	human: C1S (FLJ44757)	mouse: C1s (AA959438, AI255193, AI327365, C1sa, MGC132830, MGC37773) EG317677 (C1sb)		proteolysis complement activation, classical pathway innate immune response	extracellular region	serine-type endopeptidase activity calcium ion binding peptidase activity
mascot_daemon_merge.mgf	29555	gi|193786199	36	1323	unnamed protein product [Homo sapiens]	78184	31		16	78
mascot_daemon_merge.mgf	29555	gi|3288916	37	1299	aortic carboxypeptidase-like protein ACLP [Homo sapiens]	131561	19.9		18	48	9606	165	AEBP1	MGI:1197012	HGNC:303	AE binding protein 1	ACLP|FLJ33612	chr.7	pubmed	geneview	contig	HGNC:303	homologene	MIM:602981|Ensembl:ENSG00000106624|HPRD:04281	human: AEBP1 (ACLP, FLJ33612)	mouse: Aebp1 (ACLP)		transcription regulation of transcription, DNA-dependent proteolysis cell adhesion	extracellular region nucleus cytoplasm	DNA binding metallocarboxypeptidase activity zinc ion binding
mascot_daemon_merge.mgf	29555	gi|35655	38	1258	unnamed protein product [Homo sapiens]	57458	41.7		19	42	9606	5034	P4HB	MGI:97464	HGNC:8548	prolyl 4-hydroxylase, beta polypeptide	DSI|ERBA2L|GIT|P4Hbeta|PDI|PDIA1|PHDB|PO4DB|PO4HB|PROHB	chr.17	pubmed	geneview	contig	HGNC:8548	homologene	MIM:176790|Ensembl:ENSG00000185624|HPRD:07181	human: P4HB (DSI, ERBA2L, GIT, P4Hbeta, PDI, PDIA1, PHDB, PO4DB, PO4HB, PROHB)	mouse: P4hb (ERp59, PDI, Thbp)	fly: Pdi (CG6988, DmelCG6988, Dpdi, EP(3)1022, PDI)	peptidyl-proline hydroxylation to 4-hydroxy-L-proline cell redox homeostasis	extracellular region endoplasmic reticulum endoplasmic reticulum lumen microsome ER-Golgi intermediate compartment plasma membrane cell surface melanosome	protein disulfide isomerase activity procollagen-proline 4-dioxygenase activity protein binding isomerase activity
mascot_daemon_merge.mgf	29555	gi|4503143	39	1256	cathepsin D preproprotein [Homo sapiens]	45037	46.1	4.78	14	73	9606	1509	CTSD	MGI:88562	HGNC:2529	cathepsin D	CLN10|CPSD|MGC2311	chr.11	pubmed	geneview	contig	HGNC:2529	homologene	MIM:116840|Ensembl:ENSG00000117984|HPRD:00291	human: CTSD (CLN10, CPSD, MGC2311)	mouse: Ctsd (CD, CatD)	fly: cathD (CATH, CG1548, CT3996, DmelCG1548, T17)	autophagic vacuole formation proteolysis	extracellular region mitochondrion melanosome	aspartic-type endopeptidase activity peptidase activity
mascot_daemon_merge.mgf	29555	gi|41350923	40	1231	Collagen, type VI, alpha 2 [Homo sapiens]	109736	22.9	0.64	16	65	9606	1292	COL6A2	MGI:88460	HGNC:2212	collagen, type VI, alpha 2	DKFZp586E1322|FLJ46862|PP3610	chr.21	pubmed	geneview	contig	HGNC:2212	homologene	MIM:120240|Ensembl:ENSG00000142173|HPRD:02110	human: COL6A2 (DKFZp586E1322, FLJ46862, PP3610)	mouse: Col6a2 (Col6a-2, MGC36205)			extracellular region cytoplasm plasma membrane
mascot_daemon_merge.mgf	29555	gi|115527062	40	1231	alpha 2 type VI collagen isoform 2C2 precursor [Homo sapiens]	109709	22.9		16	65	9606	1292	COL6A2	MGI:88460	HGNC:2212	collagen, type VI, alpha 2	DKFZp586E1322|FLJ46862|PP3610	chr.21	pubmed	geneview	contig	HGNC:2212	homologene	MIM:120240|Ensembl:ENSG00000142173|HPRD:02110	human: COL6A2 (DKFZp586E1322, FLJ46862, PP3610)	mouse: Col6a2 (Col6a-2, MGC36205)			extracellular region cytoplasm plasma membrane
mascot_daemon_merge.mgf	29555	gi|119629723	41	1216	collagen, type VI, alpha 2, isoform CRA_c [Homo sapiens]	109717	23.7	0.64	16	60	9606	1292	COL6A2	MGI:88460	HGNC:2212	collagen, type VI, alpha 2	DKFZp586E1322|FLJ46862|PP3610	chr.21	pubmed	geneview	contig	HGNC:2212	homologene	MIM:120240|Ensembl:ENSG00000142173|HPRD:02110	human: COL6A2 (DKFZp586E1322, FLJ46862, PP3610)	mouse: Col6a2 (Col6a-2, MGC36205)			extracellular region cytoplasm plasma membrane
mascot_daemon_merge.mgf	29555	gi|62089288	42	1182	Basement membrane-specific heparan sulfate proteoglycan core protein precursor variant [Homo sapiens]	249966	8.6	0.24	15	51	9606	3339	HSPG2	MGI:96257	HGNC:5273	heparan sulfate proteoglycan 2	PLC|PRCAN|SJA|SJS|SJS1	chr.1	pubmed	geneview	contig	HGNC:5273	homologene	MIM:142461|Ensembl:ENSG00000142798|HPRD:00804	human: HSPG2 (PLC, PRCAN, SJA, SJS, SJS1)	mouse: Hspg2 (AI852380, Pcn, Plc, per)		cell adhesion	extracellular region basement membrane	protein binding
mascot_daemon_merge.mgf	29555	gi|9665262	43	1160	EGF-containing fibulin-like extracellular matrix protein 1 precursor [Homo sapiens]	56885	41.4	2.56	15	72	9606	2202	EFEMP1	MGI:1339998	HGNC:3218	EGF-containing fibulin-like extracellular matrix protein 1	DHRD|DRAD|FBLN3|FBNL|FLJ35535|MGC111353|MLVT|MTLV|S1-5	chr.2	pubmed	geneview	contig	HGNC:3218	homologene	MIM:601548|Ensembl:ENSG00000115380|HPRD:03331	human: EFEMP1 (DHRD, DRAD, FBLN3, FBNL, FLJ35535, MGC111353, MLVT, MTLV, S1-5)	mouse: Efemp1 (MGC37612)		visual perception	extracellular region proteinaceous extracellular matrix	calcium ion binding protein binding
mascot_daemon_merge.mgf	29555	gi|119620489	43	1160	hCG16977, isoform CRA_c [Homo sapiens]	54313	43.4		15	72
mascot_daemon_merge.mgf	29555	gi|158259577	43	1160	unnamed protein product [Homo sapiens]	56913	41.4		15	72	9606	2202	EFEMP1	MGI:1339998	HGNC:3218	EGF-containing fibulin-like extracellular matrix protein 1	DHRD|DRAD|FBLN3|FBNL|FLJ35535|MGC111353|MLVT|MTLV|S1-5	chr.2	pubmed	geneview	contig	HGNC:3218	homologene	MIM:601548|Ensembl:ENSG00000115380|HPRD:03331	human: EFEMP1 (DHRD, DRAD, FBLN3, FBNL, FLJ35535, MGC111353, MLVT, MTLV, S1-5)	mouse: Efemp1 (MGC37612)		visual perception	extracellular region proteinaceous extracellular matrix	calcium ion binding protein binding
mascot_daemon_merge.mgf	29555	gi|189069185	43	1160	unnamed protein product [Homo sapiens]	56871	41.4		15	72	9606	2202	EFEMP1	MGI:1339998	HGNC:3218	EGF-containing fibulin-like extracellular matrix protein 1	DHRD|DRAD|FBLN3|FBNL|FLJ35535|MGC111353|MLVT|MTLV|S1-5	chr.2	pubmed	geneview	contig	HGNC:3218	homologene	MIM:601548|Ensembl:ENSG00000115380|HPRD:03331	human: EFEMP1 (DHRD, DRAD, FBLN3, FBNL, FLJ35535, MGC111353, MLVT, MTLV, S1-5)	mouse: Efemp1 (MGC37612)		visual perception	extracellular region proteinaceous extracellular matrix	calcium ion binding protein binding
mascot_daemon_merge.mgf	29555	gi|109157872	44	1150	Chain A, X-Ray Crystal Structure Of Ngt-Bound Hexa	58784	35.5	2.02	17	35
mascot_daemon_merge.mgf	29555	gi|158261501	45	1137	unnamed protein product [Homo sapiens]	38738	46.6	7.4	15	57	9606	1508	CTSB	MGI:88561	HGNC:2527	cathepsin B	APPS|CPSB	chr.8	pubmed	geneview	contig	HGNC:2527	homologene	MIM:116810|Ensembl:ENSG00000164733|HPRD:00287	human: CTSB (APPS, CPSB)	mouse: Ctsb	fly: CG10992 (DmelCG10992, anon-EST:ParkEST132)	proteolysis response to wounding regulation of apoptosis regulation of catalytic activity	extracellular region intracellular soluble fraction mitochondrion lysosome external side of plasma membrane apical plasma membrane melanosome	cysteine-type endopeptidase activity peptidase activity kininogen binding peptide binding
mascot_daemon_merge.mgf	29555	gi|4503139	45	1135	cathepsin B preproprotein [Homo sapiens]	38766	46.6		15	57	9606	1508	CTSB	MGI:88561	HGNC:2527	cathepsin B	APPS|CPSB	chr.8	pubmed	geneview	contig	HGNC:2527	homologene	MIM:116810|Ensembl:ENSG00000164733|HPRD:00287	human: CTSB (APPS, CPSB)	mouse: Ctsb	fly: CG10992 (DmelCG10992, anon-EST:ParkEST132)	proteolysis response to wounding regulation of apoptosis regulation of catalytic activity	extracellular region intracellular soluble fraction mitochondrion lysosome external side of plasma membrane apical plasma membrane melanosome	cysteine-type endopeptidase activity peptidase activity kininogen binding peptide binding
mascot_daemon_merge.mgf	29555	gi|20178323	46	1121	RecName: Full=Pigment epithelium-derived factor; Short=PEDF; AltName: Full=Serpin-F1; AltName: Full=EPC-1; Flags: Precursor	46484	39.2	2.72	14	71	9606	5176	SERPINF1	MGI:108080	HGNC:8824	serpin peptidase inhibitor, clade F (alpha-2 antiplasmin, pigment epithelium derived factor), member 1	EPC-1|PEDF|PIG35	chr.17	pubmed	geneview	contig	HGNC:8824	homologene	MIM:172860|Ensembl:ENSG00000132386|HPRD:01408	human: SERPINF1 (EPC-1, PEDF, PIG35)	mouse: Serpinf1 (AI195227, EPC-1, Pedf, Pedfl, Sdf3)		multicellular organismal development cell proliferation negative regulation of angiogenesis positive regulation of neurogenesis	extracellular region extracellular space mitochondrion melanosome	serine-type endopeptidase inhibitor activity
mascot_daemon_merge.mgf	29555	gi|4502403	47	1119	biglycan preproprotein [Homo sapiens]	42027	46.5	5	12	121	9606	633	BGN	MGI:88158	HGNC:1044	biglycan	DSPG1|PG-S1|PGI|SLRR1A	chr.X	pubmed	geneview	contig	HGNC:1044	homologene	MIM:301870|Ensembl:ENSG00000182492|HPRD:02359	human: BGN (DSPG1, PG-S1, PGI, SLRR1A)	mouse: Bgn (BG, DSPG1, PG-S1, PGI, SLRR1A)			extracellular region proteinaceous extracellular matrix cytoplasm transport vesicle	extracellular matrix structural constituent protein binding
mascot_daemon_merge.mgf	29555	gi|62896527	47	1119	biglycan preproprotein variant [Homo sapiens]	42028	46.5		12	121	9606	633	BGN	MGI:88158	HGNC:1044	biglycan	DSPG1|PG-S1|PGI|SLRR1A	chr.X	pubmed	geneview	contig	HGNC:1044	homologene	MIM:301870|Ensembl:ENSG00000182492|HPRD:02359	human: BGN (DSPG1, PG-S1, PGI, SLRR1A)	mouse: Bgn (BG, DSPG1, PG-S1, PGI, SLRR1A)			extracellular region proteinaceous extracellular matrix cytoplasm transport vesicle	extracellular matrix structural constituent protein binding
mascot_daemon_merge.mgf	29555	gi|62898165	47	1119	biglycan preproprotein variant [Homo sapiens]	41978	46.5		12	121	9606	633	BGN	MGI:88158	HGNC:1044	biglycan	DSPG1|PG-S1|PGI|SLRR1A	chr.X	pubmed	geneview	contig	HGNC:1044	homologene	MIM:301870|Ensembl:ENSG00000182492|HPRD:02359	human: BGN (DSPG1, PG-S1, PGI, SLRR1A)	mouse: Bgn (BG, DSPG1, PG-S1, PGI, SLRR1A)			extracellular region proteinaceous extracellular matrix cytoplasm transport vesicle	extracellular matrix structural constituent protein binding
mascot_daemon_merge.mgf	29555	gi|158257342	47	1119	unnamed protein product [Homo sapiens]	42042	46.5		12	121	9606	633	BGN	MGI:88158	HGNC:1044	biglycan	DSPG1|PG-S1|PGI|SLRR1A	chr.X	pubmed	geneview	contig	HGNC:1044	homologene	MIM:301870|Ensembl:ENSG00000182492|HPRD:02359	human: BGN (DSPG1, PG-S1, PGI, SLRR1A)	mouse: Bgn (BG, DSPG1, PG-S1, PGI, SLRR1A)			extracellular region proteinaceous extracellular matrix cytoplasm transport vesicle	extracellular matrix structural constituent protein binding
mascot_daemon_merge.mgf	29555	gi|193787600	47	1119	unnamed protein product [Homo sapiens]	35253	55.7		12	121	9606	633	BGN	MGI:88158	HGNC:1044	biglycan	DSPG1|PG-S1|PGI|SLRR1A	chr.X	pubmed	geneview	contig	HGNC:1044	homologene	MIM:301870|Ensembl:ENSG00000182492|HPRD:02359	human: BGN (DSPG1, PG-S1, PGI, SLRR1A)	mouse: Bgn (BG, DSPG1, PG-S1, PGI, SLRR1A)			extracellular region proteinaceous extracellular matrix cytoplasm transport vesicle	extracellular matrix structural constituent protein binding
mascot_daemon_merge.mgf	29555	gi|194373435	47	1119	unnamed protein product [Homo sapiens]	37994	51.2		12	121	9606	633	BGN	MGI:88158	HGNC:1044	biglycan	DSPG1|PG-S1|PGI|SLRR1A	chr.X	pubmed	geneview	contig	HGNC:1044	homologene	MIM:301870|Ensembl:ENSG00000182492|HPRD:02359	human: BGN (DSPG1, PG-S1, PGI, SLRR1A)	mouse: Bgn (BG, DSPG1, PG-S1, PGI, SLRR1A)			extracellular region proteinaceous extracellular matrix cytoplasm transport vesicle	extracellular matrix structural constituent protein binding
mascot_daemon_merge.mgf	29555	gi|23512215	48	1107	Chitinase 3-like 1 (cartilage glycoprotein-39) [Homo sapiens]	42898	42.8	3.16	14	87	9606	1116	CHI3L1	MGI:1340899	HGNC:1932	chitinase 3-like 1 (cartilage glycoprotein-39)	ASRT7|DKFZp686N19119|FLJ38139|GP39|HC-gp39|HCGP-3P|YKL40|YYL-40	chr.1	pubmed	geneview	contig	HGNC:1932	homologene	MIM:601525|Ensembl:ENSG00000133048|HPRD:03314	human: CHI3L1 (ASRT7, DKFZp686N19119, FLJ38139, GP39, HC-gp39, HCGP-3P, YKL40, YYL-40)	mouse: Chi3l1 (AW208766, Brp39, Gp39, brp-39)		carbohydrate metabolic process chitin catabolic process	extracellular region proteinaceous extracellular matrix extracellular space	catalytic activity chitinase activity extracellular matrix structural constituent sugar binding cation binding
mascot_daemon_merge.mgf	29555	gi|4507171	49	1087	secreted protein, acidic, cysteine-rich [Homo sapiens]	35465	50.5	7.29	14	94	9606	6678	SPARC	MGI:98373	HGNC:11219	secreted protein, acidic, cysteine-rich (osteonectin)	ON	chr.5	pubmed	geneview	contig	HGNC:11219	homologene	MIM:182120|Ensembl:ENSG00000113140|HPRD:01631	human: SPARC (ON)	mouse: Sparc (AA517111, BM-40)		ossification transmembrane receptor protein tyrosine kinase signaling pathway regulation of cell proliferation	extracellular region extracellular region basement membrane platelet alpha granule lumen	copper ion binding calcium ion binding collagen binding
mascot_daemon_merge.mgf	29555	gi|119582071	49	1087	secreted protein, acidic, cysteine-rich (osteonectin), isoform CRA_a [Homo sapiens]	36940	48.6		14	94	9606	6678	SPARC	MGI:98373	HGNC:11219	secreted protein, acidic, cysteine-rich (osteonectin)	ON	chr.5	pubmed	geneview	contig	HGNC:11219	homologene	MIM:182120|Ensembl:ENSG00000113140|HPRD:01631	human: SPARC (ON)	mouse: Sparc (AA517111, BM-40)		ossification transmembrane receptor protein tyrosine kinase signaling pathway regulation of cell proliferation	extracellular region extracellular region basement membrane platelet alpha granule lumen	copper ion binding calcium ion binding collagen binding
mascot_daemon_merge.mgf	29555	gi|2624793	49	1085	Chain A, Bm-40, FsEC DOMAIN PAIR	27852	65.7		14	94
mascot_daemon_merge.mgf	29555	gi|181192	50	1085	preprocathepsin B	38752	46.3	5.98	14	55	9606	1508	CTSB	MGI:88561	HGNC:2527	cathepsin B	APPS|CPSB	chr.8	pubmed	geneview	contig	HGNC:2527	homologene	MIM:116810|Ensembl:ENSG00000164733|HPRD:00287	human: CTSB (APPS, CPSB)	mouse: Ctsb	fly: CG10992 (DmelCG10992, anon-EST:ParkEST132)	proteolysis response to wounding regulation of apoptosis regulation of catalytic activity	extracellular region intracellular soluble fraction mitochondrion lysosome external side of plasma membrane apical plasma membrane melanosome	cysteine-type endopeptidase activity peptidase activity kininogen binding peptide binding
mascot_daemon_merge.mgf	29555	gi|16307393	50	1085	Cathepsin B [Homo sapiens]	38722	46.3		14	55	9606	1508	CTSB	MGI:88561	HGNC:2527	cathepsin B	APPS|CPSB	chr.8	pubmed	geneview	contig	HGNC:2527	homologene	MIM:116810|Ensembl:ENSG00000164733|HPRD:00287	human: CTSB (APPS, CPSB)	mouse: Ctsb	fly: CG10992 (DmelCG10992, anon-EST:ParkEST132)	proteolysis response to wounding regulation of apoptosis regulation of catalytic activity	extracellular region intracellular soluble fraction mitochondrion lysosome external side of plasma membrane apical plasma membrane melanosome	cysteine-type endopeptidase activity peptidase activity kininogen binding peptide binding
mascot_daemon_merge.mgf	29555	gi|194384502	50	1085	unnamed protein product [Homo sapiens]	31375	57.5		14	55	9606	1508	CTSB	MGI:88561	HGNC:2527	cathepsin B	APPS|CPSB	chr.8	pubmed	geneview	contig	HGNC:2527	homologene	MIM:116810|Ensembl:ENSG00000164733|HPRD:00287	human: CTSB (APPS, CPSB)	mouse: Ctsb	fly: CG10992 (DmelCG10992, anon-EST:ParkEST132)	proteolysis response to wounding regulation of apoptosis regulation of catalytic activity	extracellular region intracellular soluble fraction mitochondrion lysosome external side of plasma membrane apical plasma membrane melanosome	cysteine-type endopeptidase activity peptidase activity kininogen binding peptide binding
mascot_daemon_merge.mgf	29555	gi|16041731	51	1074	Mannosidase, beta A, lysosomal [Homo sapiens]	101830	17.7	0.59	12	15	9606	4126	MANBA	MGI:88175	HGNC:6831	mannosidase, beta A, lysosomal	MANB1	chr.4	pubmed	geneview	contig	HGNC:6831	homologene	MIM:609489|Ensembl:ENSG00000109323|HPRD:02008	human: MANBA (MANB1)	mouse: Manba (2410030O07Rik, B930014J03Rik, Bmn)	fly: CG12582 (CG12583, DmelCG12582)	carbohydrate metabolic process protein modification process glycoprotein catabolic process metabolic process	lysosome	hydrolase activity, hydrolyzing O-glycosyl compounds beta-mannosidase activity cation binding
mascot_daemon_merge.mgf	29555	gi|84798622	51	1074	mannosidase, beta A, lysosomal [Homo sapiens]	101800	17.7		12	15	9606	4126	MANBA	MGI:88175	HGNC:6831	mannosidase, beta A, lysosomal	MANB1	chr.4	pubmed	geneview	contig	HGNC:6831	homologene	MIM:609489|Ensembl:ENSG00000109323|HPRD:02008	human: MANBA (MANB1)	mouse: Manba (2410030O07Rik, B930014J03Rik, Bmn)	fly: CG12582 (CG12583, DmelCG12582)	carbohydrate metabolic process protein modification process glycoprotein catabolic process metabolic process	lysosome	hydrolase activity, hydrolyzing O-glycosyl compounds beta-mannosidase activity cation binding
mascot_daemon_merge.mgf	29555	gi|158256628	51	1074	unnamed protein product [Homo sapiens]	101842	17.7		12	15	9606	4126	MANBA	MGI:88175	HGNC:6831	mannosidase, beta A, lysosomal	MANB1	chr.4	pubmed	geneview	contig	HGNC:6831	homologene	MIM:609489|Ensembl:ENSG00000109323|HPRD:02008	human: MANBA (MANB1)	mouse: Manba (2410030O07Rik, B930014J03Rik, Bmn)	fly: CG12582 (CG12583, DmelCG12582)	carbohydrate metabolic process protein modification process glycoprotein catabolic process metabolic process	lysosome	hydrolase activity, hydrolyzing O-glycosyl compounds beta-mannosidase activity cation binding
mascot_daemon_merge.mgf	29555	gi|2145100	51	1072	beta-mannosidase [Homo sapiens]	101741	17.7		12	15	9606	4126	MANBA	MGI:88175	HGNC:6831	mannosidase, beta A, lysosomal	MANB1	chr.4	pubmed	geneview	contig	HGNC:6831	homologene	MIM:609489|Ensembl:ENSG00000109323|HPRD:02008	human: MANBA (MANB1)	mouse: Manba (2410030O07Rik, B930014J03Rik, Bmn)	fly: CG12582 (CG12583, DmelCG12582)	carbohydrate metabolic process protein modification process glycoprotein catabolic process metabolic process	lysosome	hydrolase activity, hydrolyzing O-glycosyl compounds beta-mannosidase activity cation binding
mascot_daemon_merge.mgf	29555	gi|34533045	52	1035	unnamed protein product [Homo sapiens]	70264	31.4	1.16	13	22	9606	2621	GAS6	MGI:95660	HGNC:4168	growth arrest-specific 6	AXLLG|AXSF|DKFZp666G247|FLJ34709	chr.13	pubmed	geneview	contig	HGNC:4168	homologene	MIM:600441|Ensembl:ENSG00000183087|HPRD:02705	human: GAS6 (AXLLG, AXSF, DKFZp666G247, FLJ34709)	mouse: Gas6 (Gas-6)		signal transduction cell proliferation organ regeneration regulation of growth	extracellular region	receptor binding calcium ion binding
mascot_daemon_merge.mgf	29555	gi|4557617	52	1033	growth arrest-specific 6 isoform 1 precursor [Homo sapiens]	76873	28.9		13	22	9606	2621	GAS6	MGI:95660	HGNC:4168	growth arrest-specific 6	AXLLG|AXSF|DKFZp666G247|FLJ34709	chr.13	pubmed	geneview	contig	HGNC:4168	homologene	MIM:600441|Ensembl:ENSG00000183087|HPRD:02705	human: GAS6 (AXLLG, AXSF, DKFZp666G247, FLJ34709)	mouse: Gas6 (Gas-6)		signal transduction cell proliferation organ regeneration regulation of growth	extracellular region	receptor binding calcium ion binding
mascot_daemon_merge.mgf	29555	gi|213424332	53	1010	Chain A, Crystal Structure Of The Precursor Form Of Human Tripeptidyl-Peptidase 1	59677	35.5	1.48	10	37
mascot_daemon_merge.mgf	29555	gi|5729770	53	1008	tripeptidyl-peptidase I preproprotein [Homo sapiens]	61723	34.3		10	37	9606	1200	TPP1	MGI:1336194	HGNC:2073	tripeptidyl peptidase I	CLN2|GIG1|LPIC|MGC21297	chr.11	pubmed	geneview	contig	HGNC:2073	homologene	MIM:607998|Ensembl:ENSG00000166340|HPRD:06415	human: TPP1 (CLN2, GIG1, LPIC, MGC21297)	mouse: Tpp1 (Cln2, TPP-I)		proteolysis lipid metabolic process lysosome organization nervous system development protein catabolic process peptide catabolic process bone resorption neuromuscular process controlling balance	soluble fraction mitochondrion lysosome lysosome melanosome	serine-type endopeptidase activity protein binding peptidase activity tripeptidyl-peptidase activity tripeptidyl-peptidase activity tripeptidyl-peptidase activity peptide binding
mascot_daemon_merge.mgf	29555	gi|15928808	53	1008	Tripeptidyl peptidase I [Homo sapiens]	61724	34.3		10	37	9606	1200	TPP1	MGI:1336194	HGNC:2073	tripeptidyl peptidase I	CLN2|GIG1|LPIC|MGC21297	chr.11	pubmed	geneview	contig	HGNC:2073	homologene	MIM:607998|Ensembl:ENSG00000166340|HPRD:06415	human: TPP1 (CLN2, GIG1, LPIC, MGC21297)	mouse: Tpp1 (Cln2, TPP-I)		proteolysis lipid metabolic process lysosome organization nervous system development protein catabolic process peptide catabolic process bone resorption neuromuscular process controlling balance	soluble fraction mitochondrion lysosome lysosome melanosome	serine-type endopeptidase activity protein binding peptidase activity tripeptidyl-peptidase activity tripeptidyl-peptidase activity tripeptidyl-peptidase activity peptide binding
mascot_daemon_merge.mgf	29555	gi|37182127	53	1008	CLN2 [Homo sapiens]	60990	34.7		10	37	9606	1200	TPP1	MGI:1336194	HGNC:2073	tripeptidyl peptidase I	CLN2|GIG1|LPIC|MGC21297	chr.11	pubmed	geneview	contig	HGNC:2073	homologene	MIM:607998|Ensembl:ENSG00000166340|HPRD:06415	human: TPP1 (CLN2, GIG1, LPIC, MGC21297)	mouse: Tpp1 (Cln2, TPP-I)		proteolysis lipid metabolic process lysosome organization nervous system development protein catabolic process peptide catabolic process bone resorption neuromuscular process controlling balance	soluble fraction mitochondrion lysosome lysosome melanosome	serine-type endopeptidase activity protein binding peptidase activity tripeptidyl-peptidase activity tripeptidyl-peptidase activity tripeptidyl-peptidase activity peptide binding
mascot_daemon_merge.mgf	29555	gi|62896557	53	1008	tripeptidyl-peptidase I precursor variant [Homo sapiens]	61724	34.3		10	37	9606	1200	TPP1	MGI:1336194	HGNC:2073	tripeptidyl peptidase I	CLN2|GIG1|LPIC|MGC21297	chr.11	pubmed	geneview	contig	HGNC:2073	homologene	MIM:607998|Ensembl:ENSG00000166340|HPRD:06415	human: TPP1 (CLN2, GIG1, LPIC, MGC21297)	mouse: Tpp1 (Cln2, TPP-I)		proteolysis lipid metabolic process lysosome organization nervous system development protein catabolic process peptide catabolic process bone resorption neuromuscular process controlling balance	soluble fraction mitochondrion lysosome lysosome melanosome	serine-type endopeptidase activity protein binding peptidase activity tripeptidyl-peptidase activity tripeptidyl-peptidase activity tripeptidyl-peptidase activity peptide binding
mascot_daemon_merge.mgf	29555	gi|119589091	53	1008	tripeptidyl peptidase I, isoform CRA_a [Homo sapiens]	62735	33.7		10	37	9606	1200	TPP1	MGI:1336194	HGNC:2073	tripeptidyl peptidase I	CLN2|GIG1|LPIC|MGC21297	chr.11	pubmed	geneview	contig	HGNC:2073	homologene	MIM:607998|Ensembl:ENSG00000166340|HPRD:06415	human: TPP1 (CLN2, GIG1, LPIC, MGC21297)	mouse: Tpp1 (Cln2, TPP-I)		proteolysis lipid metabolic process lysosome organization nervous system development protein catabolic process peptide catabolic process bone resorption neuromuscular process controlling balance	soluble fraction mitochondrion lysosome lysosome melanosome	serine-type endopeptidase activity protein binding peptidase activity tripeptidyl-peptidase activity tripeptidyl-peptidase activity tripeptidyl-peptidase activity peptide binding
mascot_daemon_merge.mgf	29555	gi|215261288	53	1008	Chain A, Crystal Structure Analysis Of Tripeptidyl Peptidase -I	62788	33.8		10	37
mascot_daemon_merge.mgf	29555	gi|4504619	54	1004	insulin-like growth factor binding protein 7 [Homo sapiens]	30138	45.4	5.61	11	111	9606	3490	IGFBP7	MGI:1352480	HGNC:5476	insulin-like growth factor binding protein 7	FSTL2|IGFBP-7|IGFBP-7v|IGFBPRP1|MAC25|PSF	chr.4	pubmed	geneview	contig	HGNC:5476	homologene	MIM:602867|Ensembl:ENSG00000163453|HPRD:04183	human: IGFBP7 (FSTL2, IGFBP-7, IGFBP-7v, IGFBPRP1, MAC25, PSF)	mouse: Igfbp7 (Fstl2, mac25)		regulation of cell growth cell adhesion negative regulation of cell proliferation	extracellular region	insulin-like growth factor binding
mascot_daemon_merge.mgf	29555	gi|194384142	54	1004	unnamed protein product [Homo sapiens]	29868	45.9		11	111	9606	3490	IGFBP7	MGI:1352480	HGNC:5476	insulin-like growth factor binding protein 7	FSTL2|IGFBP-7|IGFBP-7v|IGFBPRP1|MAC25|PSF	chr.4	pubmed	geneview	contig	HGNC:5476	homologene	MIM:602867|Ensembl:ENSG00000163453|HPRD:04183	human: IGFBP7 (FSTL2, IGFBP-7, IGFBP-7v, IGFBPRP1, MAC25, PSF)	mouse: Igfbp7 (Fstl2, mac25)		regulation of cell growth cell adhesion negative regulation of cell proliferation	extracellular region	insulin-like growth factor binding
mascot_daemon_merge.mgf	29555	gi|221045552	54	1004	unnamed protein product [Homo sapiens]	29796	45.9		11	111	9606	3490	IGFBP7	MGI:1352480	HGNC:5476	insulin-like growth factor binding protein 7	FSTL2|IGFBP-7|IGFBP-7v|IGFBPRP1|MAC25|PSF	chr.4	pubmed	geneview	contig	HGNC:5476	homologene	MIM:602867|Ensembl:ENSG00000163453|HPRD:04183	human: IGFBP7 (FSTL2, IGFBP-7, IGFBP-7v, IGFBPRP1, MAC25, PSF)	mouse: Igfbp7 (Fstl2, mac25)		regulation of cell growth cell adhesion negative regulation of cell proliferation	extracellular region	insulin-like growth factor binding
mascot_daemon_merge.mgf	29555	gi|13124091	55	1002	RecName: Full=Dickkopf-related protein 3; Short=Dickkopf-3; Short=Dkk-3; Short=hDkk-3; Flags: Precursor	39463	55.4	2.25	11	51	9606	27122	DKK3	MGI:1354952	HGNC:2893	dickkopf homolog 3 (Xenopus laevis)	REIC|RIG	chr.11	pubmed	geneview	contig	HGNC:2893	homologene	MIM:605416|Ensembl:ENSG00000050165|HPRD:05659	human: DKK3 (REIC, RIG)	mouse: Dkk3 (AW061014, C87148)		multicellular organismal development anatomical structure morphogenesis negative regulation of Wnt receptor signaling pathway	extracellular region extracellular space
mascot_daemon_merge.mgf	29555	gi|119617033	56	983	keratin 6B, isoform CRA_b [Homo sapiens]	60288	31.4	1.31	14	32	9606	3854	KRT6B	MGI:1333768	HGNC:6444	keratin 6B	CK6B|K6B|KRTL1|PC2	chr.12	pubmed	geneview	contig	HGNC:6444	homologene	MIM:148042|Ensembl:ENSG00000185479|HPRD:01012	human: KRT6B (CK6B, K6B, KRTL1, PC2)			ectoderm development	keratin filament	structural constituent of cytoskeleton
mascot_daemon_merge.mgf	29555	gi|119703753	56	983	keratin 6B [Homo sapiens]	60315	31.4		14	32	9606	3854	KRT6B	MGI:1333768	HGNC:6444	keratin 6B	CK6B|K6B|KRTL1|PC2	chr.12	pubmed	geneview	contig	HGNC:6444	homologene	MIM:148042|Ensembl:ENSG00000185479|HPRD:01012	human: KRT6B (CK6B, K6B, KRTL1, PC2)			ectoderm development	keratin filament	structural constituent of cytoskeleton
mascot_daemon_merge.mgf	29555	gi|18999435	57	970	Keratin 5 [Homo sapiens]	62568	27.8	1.24	15	26	9606	3852	KRT5	MGI:96702	HGNC:6442	keratin 5	CK5|DDD|EBS2|K5|KRT5A	chr.12	pubmed	geneview	contig	HGNC:6442	homologene	MIM:148040|Ensembl:ENSG00000186081|HPRD:01010	human: KRT5 (CK5, DDD, EBS2, K5, KRT5A)	mouse: Krt5 (3300001P10Rik, AW146334, K5, Krt2-5, Tfip8)		epidermis development	keratin filament	structural constituent of cytoskeleton protein binding
mascot_daemon_merge.mgf	29555	gi|119395754	57	970	keratin 5 [Homo sapiens]	62568	27.8		15	26	9606	3852	KRT5	MGI:96702	HGNC:6442	keratin 5	CK5|DDD|EBS2|K5|KRT5A	chr.12	pubmed	geneview	contig	HGNC:6442	homologene	MIM:148040|Ensembl:ENSG00000186081|HPRD:01010	human: KRT5 (CK5, DDD, EBS2, K5, KRT5A)	mouse: Krt5 (3300001P10Rik, AW146334, K5, Krt2-5, Tfip8)		epidermis development	keratin filament	structural constituent of cytoskeleton protein binding
mascot_daemon_merge.mgf	29555	gi|119617041	57	970	keratin 5 (epidermolysis bullosa simplex, Dowling-Meara/Kobner/Weber-Cockayne types), isoform CRA_d [Homo sapiens]	59853	29.7		15	26	9606	3852	KRT5	MGI:96702	HGNC:6442	keratin 5	CK5|DDD|EBS2|K5|KRT5A	chr.12	pubmed	geneview	contig	HGNC:6442	homologene	MIM:148040|Ensembl:ENSG00000186081|HPRD:01010	human: KRT5 (CK5, DDD, EBS2, K5, KRT5A)	mouse: Krt5 (3300001P10Rik, AW146334, K5, Krt2-5, Tfip8)		epidermis development	keratin filament	structural constituent of cytoskeleton protein binding
mascot_daemon_merge.mgf	29555	gi|190074	58	945	lysyl hydroxylase	84098	25	0.68	12	20			PLOD
mascot_daemon_merge.mgf	29555	gi|16741721	58	945	Procollagen-lysine 1, 2-oxoglutarate 5-dioxygenase 1 [Homo sapiens]	84114	25		12	20	9606	5351	PLOD1	MGI:99907	HGNC:9081	procollagen-lysine 1, 2-oxoglutarate 5-dioxygenase 1	FLJ42041|LH|LH1|LLH|PLOD	chr.1	pubmed	geneview	contig	HGNC:9081	homologene	MIM:153454|Ensembl:ENSG00000083444|HPRD:01086	human: PLOD1 (FLJ42041, LH, LH1, LLH, PLOD)	mouse: Plod1 (2410042F05Rik, AI854890, AV007929, LH1, Plod)		response to hypoxia protein modification process epidermis development epidermis development protein metabolic process hydroxylysine biosynthetic process oxidation reduction	endoplasmic reticulum membrane rough endoplasmic reticulum membrane	iron ion binding procollagen-lysine 5-dioxygenase activity oxidoreductase activity oxidoreductase activity, acting on single donors with incorporation of molecular oxygen, incorporation of two atoms of oxygen L-ascorbic acid binding protein homodimerization activity metal ion binding
mascot_daemon_merge.mgf	29555	gi|32307144	58	945	lysyl hydroxylase precursor [Homo sapiens]	84068	25		12	20	9606	5351	PLOD1	MGI:99907	HGNC:9081	procollagen-lysine 1, 2-oxoglutarate 5-dioxygenase 1	FLJ42041|LH|LH1|LLH|PLOD	chr.1	pubmed	geneview	contig	HGNC:9081	homologene	MIM:153454|Ensembl:ENSG00000083444|HPRD:01086	human: PLOD1 (FLJ42041, LH, LH1, LLH, PLOD)	mouse: Plod1 (2410042F05Rik, AI854890, AV007929, LH1, Plod)		response to hypoxia protein modification process epidermis development epidermis development protein metabolic process hydroxylysine biosynthetic process oxidation reduction	endoplasmic reticulum membrane rough endoplasmic reticulum membrane	iron ion binding procollagen-lysine 5-dioxygenase activity oxidoreductase activity oxidoreductase activity, acting on single donors with incorporation of molecular oxygen, incorporation of two atoms of oxygen L-ascorbic acid binding protein homodimerization activity metal ion binding
mascot_daemon_merge.mgf	29555	gi|189053347	58	945	unnamed protein product [Homo sapiens]	84022	25		12	20	9606	5351	PLOD1	MGI:99907	HGNC:9081	procollagen-lysine 1, 2-oxoglutarate 5-dioxygenase 1	FLJ42041|LH|LH1|LLH|PLOD	chr.1	pubmed	geneview	contig	HGNC:9081	homologene	MIM:153454|Ensembl:ENSG00000083444|HPRD:01086	human: PLOD1 (FLJ42041, LH, LH1, LLH, PLOD)	mouse: Plod1 (2410042F05Rik, AI854890, AV007929, LH1, Plod)		response to hypoxia protein modification process epidermis development epidermis development protein metabolic process hydroxylysine biosynthetic process oxidation reduction	endoplasmic reticulum membrane rough endoplasmic reticulum membrane	iron ion binding procollagen-lysine 5-dioxygenase activity oxidoreductase activity oxidoreductase activity, acting on single donors with incorporation of molecular oxygen, incorporation of two atoms of oxygen L-ascorbic acid binding protein homodimerization activity metal ion binding
mascot_daemon_merge.mgf	29555	gi|194378198	58	945	unnamed protein product [Homo sapiens]	79919	26.4		12	20	9606	5351	PLOD1	MGI:99907	HGNC:9081	procollagen-lysine 1, 2-oxoglutarate 5-dioxygenase 1	FLJ42041|LH|LH1|LLH|PLOD	chr.1	pubmed	geneview	contig	HGNC:9081	homologene	MIM:153454|Ensembl:ENSG00000083444|HPRD:01086	human: PLOD1 (FLJ42041, LH, LH1, LLH, PLOD)	mouse: Plod1 (2410042F05Rik, AI854890, AV007929, LH1, Plod)		response to hypoxia protein modification process epidermis development epidermis development protein metabolic process hydroxylysine biosynthetic process oxidation reduction	endoplasmic reticulum membrane rough endoplasmic reticulum membrane	iron ion binding procollagen-lysine 5-dioxygenase activity oxidoreductase activity oxidoreductase activity, acting on single donors with incorporation of molecular oxygen, incorporation of two atoms of oxygen L-ascorbic acid binding protein homodimerization activity metal ion binding
mascot_daemon_merge.mgf	29555	gi|194386778	58	945	unnamed protein product [Homo sapiens]	88901	23.5		12	20	9606	5351	PLOD1	MGI:99907	HGNC:9081	procollagen-lysine 1, 2-oxoglutarate 5-dioxygenase 1	FLJ42041|LH|LH1|LLH|PLOD	chr.1	pubmed	geneview	contig	HGNC:9081	homologene	MIM:153454|Ensembl:ENSG00000083444|HPRD:01086	human: PLOD1 (FLJ42041, LH, LH1, LLH, PLOD)	mouse: Plod1 (2410042F05Rik, AI854890, AV007929, LH1, Plod)		response to hypoxia protein modification process epidermis development epidermis development protein metabolic process hydroxylysine biosynthetic process oxidation reduction	endoplasmic reticulum membrane rough endoplasmic reticulum membrane	iron ion binding procollagen-lysine 5-dioxygenase activity oxidoreductase activity oxidoreductase activity, acting on single donors with incorporation of molecular oxygen, incorporation of two atoms of oxygen L-ascorbic acid binding protein homodimerization activity metal ion binding
mascot_daemon_merge.mgf	29555	gi|642534	59	924	lumican	38717	37.9	3.39	11	134	9606	4060	LUM	MGI:109347	HGNC:6724	lumican	LDC|SLRR2D	chr.12	pubmed	geneview	contig	HGNC:6724	homologene	MIM:600616|Ensembl:ENSG00000139329|HPRD:02793	human: LUM (LDC, SLRR2D)	mouse: Lum (Ldc, SLRR2D)		visual perception collagen fibril organization	extracellular region proteinaceous extracellular matrix fibrillar collagen	extracellular matrix structural constituent collagen binding
mascot_daemon_merge.mgf	29555	gi|4505047	59	924	lumican precursor [Homo sapiens]	38747	37.9		11	134	9606	4060	LUM	MGI:109347	HGNC:6724	lumican	LDC|SLRR2D	chr.12	pubmed	geneview	contig	HGNC:6724	homologene	MIM:600616|Ensembl:ENSG00000139329|HPRD:02793	human: LUM (LDC, SLRR2D)	mouse: Lum (Ldc, SLRR2D)		visual perception collagen fibril organization	extracellular region proteinaceous extracellular matrix fibrillar collagen	extracellular matrix structural constituent collagen binding
mascot_daemon_merge.mgf	29555	gi|999892	60	920	Chain A, Crystal Structure Of Recombinant Human Triosephosphate Isomerase At 2.8 Angstroms Resolution. Triosephosphate Isomerase Related Human Genetic Disorders And Comparison With The Trypanosomal Enzyme	26807	53.6	3.28	10	23
mascot_daemon_merge.mgf	29555	gi|4507645	60	920	triosephosphate isomerase 1 [Homo sapiens]	26938	53.4		10	23	9606	7167	TPI1	MGI:98797	HGNC:12009	triosephosphate isomerase 1	MGC88108|TPI	chr.12	pubmed	geneview	contig	HGNC:12009	homologene	MIM:190450|Ensembl:ENSG00000111669|HPRD:01833	human: TPI1 (MGC88108, TPI)	mouse: Tpi1 (AI255506, Tpi, Tpi-1)		gluconeogenesis glycolysis pentose-phosphate shunt fatty acid biosynthetic process metabolic process embryonic development glyceraldehyde-3-phosphate metabolic process	cytosol	triose-phosphate isomerase activity triose-phosphate isomerase activity triose-phosphate isomerase activity isomerase activity
mascot_daemon_merge.mgf	29555	gi|17389815	60	920	Triosephosphate isomerase 1 [Homo sapiens]	26910	53.4		10	23	9606	7167	TPI1	MGI:98797	HGNC:12009	triosephosphate isomerase 1	MGC88108|TPI	chr.12	pubmed	geneview	contig	HGNC:12009	homologene	MIM:190450|Ensembl:ENSG00000111669|HPRD:01833	human: TPI1 (MGC88108, TPI)	mouse: Tpi1 (AI255506, Tpi, Tpi-1)		gluconeogenesis glycolysis pentose-phosphate shunt fatty acid biosynthetic process metabolic process embryonic development glyceraldehyde-3-phosphate metabolic process	cytosol	triose-phosphate isomerase activity triose-phosphate isomerase activity triose-phosphate isomerase activity isomerase activity
mascot_daemon_merge.mgf	29555	gi|66360365	60	920	Chain A, Human Triosephosphate Isomerase Of New Crystal Form	26951	53.2		10	23
mascot_daemon_merge.mgf	29555	gi|119609128	60	920	triosephosphate isomerase 1, isoform CRA_b [Homo sapiens]	31057	46.5		10	23	9606	7167	TPI1	MGI:98797	HGNC:12009	triosephosphate isomerase 1	MGC88108|TPI	chr.12	pubmed	geneview	contig	HGNC:12009	homologene	MIM:190450|Ensembl:ENSG00000111669|HPRD:01833	human: TPI1 (MGC88108, TPI)	mouse: Tpi1 (AI255506, Tpi, Tpi-1)		gluconeogenesis glycolysis pentose-phosphate shunt fatty acid biosynthetic process metabolic process embryonic development glyceraldehyde-3-phosphate metabolic process	cytosol	triose-phosphate isomerase activity triose-phosphate isomerase activity triose-phosphate isomerase activity isomerase activity
mascot_daemon_merge.mgf	29555	gi|4506803	61	915	stem cell growth factor precursor [Homo sapiens]	36015	35.9	2.65	11	31	9606	6320	CLEC11A	MGI:1298219	HGNC:10576	C-type lectin domain family 11, member A	CLECSF3|LSLCL|P47|SCGF	chr.19	pubmed	geneview	contig	HGNC:10576	homologene	MIM:604713|Ensembl:ENSG00000105472|HPRD:05277	human: CLEC11A (CLECSF3, LSLCL, P47, SCGF)	mouse: Clec11a (AW457320, Clecsf3, Scgf)		positive regulation of cell proliferation	extracellular region cytoplasm	binding sugar binding growth factor activity
mascot_daemon_merge.mgf	29555	gi|54696214	61	915	stem cell growth factor; lymphocyte secreted C-type lectin [Homo sapiens]	35973	35.9		11	31	9606	6320	CLEC11A	MGI:1298219	HGNC:10576	C-type lectin domain family 11, member A	CLECSF3|LSLCL|P47|SCGF	chr.19	pubmed	geneview	contig	HGNC:10576	homologene	MIM:604713|Ensembl:ENSG00000105472|HPRD:05277	human: CLEC11A (CLECSF3, LSLCL, P47, SCGF)	mouse: Clec11a (AW457320, Clecsf3, Scgf)		positive regulation of cell proliferation	extracellular region cytoplasm	binding sugar binding growth factor activity
mascot_daemon_merge.mgf	29555	gi|4757900	62	912	calreticulin precursor [Homo sapiens]	48283	45.3	2.06	13	25	9606	811	CALR	MGI:88252	HGNC:1455	calreticulin	CRT|FLJ26680|RO|SSA|cC1qR	chr.19	pubmed	geneview	contig	HGNC:1455	homologene	MIM:109091|Ensembl:ENSG00000179218|HPRD:00169	human: CALR (CRT, FLJ26680, RO, SSA, cC1qR)	mouse: Calr (CRT, Calregulin)	fly: Crc (CG9429, Clr, DmelCG9429, anon-EST:Liang-2.11, anon-EST:Liang-2.17, anon-EST:fe3D7, clone 2.11, clone 2.17, eth, potp)	negative regulation of transcription from RNA polymerase II promoter peptide antigen assembly with MHC class I protein complex regulation of transcription, DNA-dependent protein export from nucleus cell cycle arrest positive regulation of cell proliferation senescence negative regulation of translation negative regulation of translation protein maturation via protein folding cortical actin cytosk…	extracellular region proteinaceous extracellular matrix extracellular space nucleus cytoplasm endoplasmic reticulum endoplasmic reticulum lumen microsome cytosol polysome external side of plasma membrane MHC class I peptide loading complex perinuclear region of cytoplasm	complement component C1q binding DNA binding mRNA binding integrin binding calcium ion binding sugar binding zinc ion binding transcription repressor activity androgen receptor binding unfolded protein binding chaperone binding
mascot_daemon_merge.mgf	29555	gi|62897681	62	912	calreticulin precursor variant [Homo sapiens]	47061	46.6		13	25	9606	811	CALR	MGI:88252	HGNC:1455	calreticulin	CRT|FLJ26680|RO|SSA|cC1qR	chr.19	pubmed	geneview	contig	HGNC:1455	homologene	MIM:109091|Ensembl:ENSG00000179218|HPRD:00169	human: CALR (CRT, FLJ26680, RO, SSA, cC1qR)	mouse: Calr (CRT, Calregulin)	fly: Crc (CG9429, Clr, DmelCG9429, anon-EST:Liang-2.11, anon-EST:Liang-2.17, anon-EST:fe3D7, clone 2.11, clone 2.17, eth, potp)	negative regulation of transcription from RNA polymerase II promoter peptide antigen assembly with MHC class I protein complex regulation of transcription, DNA-dependent protein export from nucleus cell cycle arrest positive regulation of cell proliferation senescence negative regulation of translation negative regulation of translation protein maturation via protein folding cortical actin cytosk…	extracellular region proteinaceous extracellular matrix extracellular space nucleus cytoplasm endoplasmic reticulum endoplasmic reticulum lumen microsome cytosol polysome external side of plasma membrane MHC class I peptide loading complex perinuclear region of cytoplasm	complement component C1q binding DNA binding mRNA binding integrin binding calcium ion binding sugar binding zinc ion binding transcription repressor activity androgen receptor binding unfolded protein binding chaperone binding
mascot_daemon_merge.mgf	29555	gi|119604736	62	912	calreticulin, isoform CRA_a [Homo sapiens]	48097	45.5		13	25	9606	811	CALR	MGI:88252	HGNC:1455	calreticulin	CRT|FLJ26680|RO|SSA|cC1qR	chr.19	pubmed	geneview	contig	HGNC:1455	homologene	MIM:109091|Ensembl:ENSG00000179218|HPRD:00169	human: CALR (CRT, FLJ26680, RO, SSA, cC1qR)	mouse: Calr (CRT, Calregulin)	fly: Crc (CG9429, Clr, DmelCG9429, anon-EST:Liang-2.11, anon-EST:Liang-2.17, anon-EST:fe3D7, clone 2.11, clone 2.17, eth, potp)	negative regulation of transcription from RNA polymerase II promoter peptide antigen assembly with MHC class I protein complex regulation of transcription, DNA-dependent protein export from nucleus cell cycle arrest positive regulation of cell proliferation senescence negative regulation of translation negative regulation of translation protein maturation via protein folding cortical actin cytosk…	extracellular region proteinaceous extracellular matrix extracellular space nucleus cytoplasm endoplasmic reticulum endoplasmic reticulum lumen microsome cytosol polysome external side of plasma membrane MHC class I peptide loading complex perinuclear region of cytoplasm	complement component C1q binding DNA binding mRNA binding integrin binding calcium ion binding sugar binding zinc ion binding transcription repressor activity androgen receptor binding unfolded protein binding chaperone binding
mascot_daemon_merge.mgf	29555	gi|4502551	63	892	calumenin isoform a precursor [Homo sapiens]	37198	51.4	2.5	12	19	9606	813	CALU	MGI:1097158	HGNC:1458	calumenin	FLJ90608	chr.7	pubmed	geneview	contig	HGNC:1458	homologene	MIM:603420|Ensembl:ENSG00000128595|HPRD:04569	human: CALU (FLJ90608)	mouse: Calu (9530075H20Rik)	fly: scf (BEST:CK02682, CG9148, CK02682, DCB-45, DmelCG9148, SCF, anon-EST:Posey14)		extracellular region endoplasmic reticulum endoplasmic reticulum lumen Golgi apparatus melanosome	calcium ion binding
mascot_daemon_merge.mgf	29555	gi|119604085	63	892	calumenin, isoform CRA_c [Homo sapiens]	38141	50.2		12	19	9606	813	CALU	MGI:1097158	HGNC:1458	calumenin	FLJ90608	chr.7	pubmed	geneview	contig	HGNC:1458	homologene	MIM:603420|Ensembl:ENSG00000128595|HPRD:04569	human: CALU (FLJ90608)	mouse: Calu (9530075H20Rik)	fly: scf (BEST:CK02682, CG9148, CK02682, DCB-45, DmelCG9148, SCF, anon-EST:Posey14)		extracellular region endoplasmic reticulum endoplasmic reticulum lumen Golgi apparatus melanosome	calcium ion binding
mascot_daemon_merge.mgf	29555	gi|5803023	64	870	lectin, mannose-binding 2 precursor [Homo sapiens]	40545	49.7	2.45	12	32	9606	10960	LMAN2	MGI:1914140	HGNC:16986	lectin, mannose-binding 2	C5orf8|GP36B|VIP36	chr.5	pubmed	geneview	contig	HGNC:16986	homologene	MIM:609551|Ensembl:ENSG00000169223|HPRD:17285	human: LMAN2 (C5orf8, GP36B, VIP36)	mouse: Lman2 (1110003H06Rik, 1300009F09Rik, AA408240, AL023023, AU040819, GP36B, VIP36)	fly: CG5510 (DmelCG5510)	protein transport	Golgi membrane endoplasmic reticulum endoplasmic reticulum membrane Golgi apparatus membrane integral to membrane ER-Golgi intermediate compartment membrane	calcium ion binding sugar binding
mascot_daemon_merge.mgf	29555	gi|158257630	64	870	unnamed protein product [Homo sapiens]	40559	49.7		12	32	9606	10960	LMAN2	MGI:1914140	HGNC:16986	lectin, mannose-binding 2	C5orf8|GP36B|VIP36	chr.5	pubmed	geneview	contig	HGNC:16986	homologene	MIM:609551|Ensembl:ENSG00000169223|HPRD:17285	human: LMAN2 (C5orf8, GP36B, VIP36)	mouse: Lman2 (1110003H06Rik, 1300009F09Rik, AA408240, AL023023, AU040819, GP36B, VIP36)	fly: CG5510 (DmelCG5510)	protein transport	Golgi membrane endoplasmic reticulum endoplasmic reticulum membrane Golgi apparatus membrane integral to membrane ER-Golgi intermediate compartment membrane	calcium ion binding sugar binding
mascot_daemon_merge.mgf	29555	gi|194376310	65	865	unnamed protein product [Homo sapiens]	38950	52.7	4.24	11	51	9606	60	ACTB	MGI:87904	HGNC:132	actin, beta	PS1TP5BP1	chr.7	pubmed	geneview	contig	HGNC:132	homologene	MIM:102630|Ensembl:ENSG00000075624|HPRD:00032	human: ACTB (PS1TP5BP1)	mouse: Actb (Actx, E430023M04Rik, beta-actin)	fly: Act57B (Act57A, Act57b, Actin, BEST:RE38067, C, CG10067, CG30294, DmelCG10067, M, T10, act 57A, anon-EST:CL2c12) Act87E (Actin, CG18290, DmelCG18290, E, act 87E, act87E, mus87E)	cell motion sensory perception of sound	soluble fraction cytoplasm cytosol cytoskeleton NuA4 histone acetyltransferase complex	nucleotide binding structural constituent of cytoskeleton protein binding ATP binding nitric-oxide synthase binding
mascot_daemon_merge.mgf	29555	gi|18699732	66	858	stromal cell derived factor 4 precursor [Homo sapiens]	41895	38.1	3.68	13	38	9606	51150	SDF4	MGI:108079	HGNC:24188	stromal cell derived factor 4	Cab45	chr.1	pubmed	geneview	contig	HGNC:24188	homologene	Ensembl:ENSG00000078808|HPRD:13113	human: SDF4 (Cab45)	mouse: Sdf4 (Cab45)	fly: CG31475 (CG14281, CG3768, DmelCG31475)		Golgi apparatus Golgi lumen	calcium ion binding
mascot_daemon_merge.mgf	29555	gi|12803709	67	844	Keratin 14 (epidermolysis bullosa simplex, Dowling-Meara, Koebner) [Homo sapiens]	51905	29.9	1	11	16	9606	3861	KRT14	MGI:96688	HGNC:6416	keratin 14	CK14|EBS3|EBS4|K14|NFJ	chr.17	pubmed	geneview	contig	HGNC:6416	homologene	MIM:148066|Ensembl:ENSG00000186847|HPRD:01017	human: KRT14 (CK14, EBS3, EBS4, K14, NFJ)	mouse: Krt14 (AI626930, K14, Krt-1.14, Krt1-14)		epidermis development epithelial cell differentiation intermediate filament bundle assembly	nucleus cytoplasm keratin filament	structural constituent of cytoskeleton protein binding
mascot_daemon_merge.mgf	29555	gi|15431310	67	844	keratin 14 [Homo sapiens]	51875	29.9		11	16	9606	3861	KRT14	MGI:96688	HGNC:6416	keratin 14	CK14|EBS3|EBS4|K14|NFJ	chr.17	pubmed	geneview	contig	HGNC:6416	homologene	MIM:148066|Ensembl:ENSG00000186847|HPRD:01017	human: KRT14 (CK14, EBS3, EBS4, K14, NFJ)	mouse: Krt14 (AI626930, K14, Krt-1.14, Krt1-14)		epidermis development epithelial cell differentiation intermediate filament bundle assembly	nucleus cytoplasm keratin filament	structural constituent of cytoskeleton protein binding
mascot_daemon_merge.mgf	29555	gi|180803	68	836	alpha-1 type IV collagen	161650	8.7	0.34	8	25	9606	1282	COL4A1	MGI:88454	HGNC:2202	collagen, type IV, alpha 1	arresten	chr.13	pubmed	geneview	contig	HGNC:2202	homologene	MIM:120130|Ensembl:ENSG00000187498|HPRD:00359	human: COL4A1 (arresten)	mouse: Col4a1 (Bru, Col4a-1, Del(8)44H, Raw, Svc)			extracellular region collagen collagen type IV	extracellular matrix structural constituent binding
mascot_daemon_merge.mgf	29555	gi|148536825	68	836	alpha 1 type IV collagen preproprotein [Homo sapiens]	161654	8.7		8	25	9606	1282	COL4A1	MGI:88454	HGNC:2202	collagen, type IV, alpha 1	arresten	chr.13	pubmed	geneview	contig	HGNC:2202	homologene	MIM:120130|Ensembl:ENSG00000187498|HPRD:00359	human: COL4A1 (arresten)	mouse: Col4a1 (Bru, Col4a-1, Del(8)44H, Raw, Svc)			extracellular region collagen collagen type IV	extracellular matrix structural constituent binding
mascot_daemon_merge.mgf	29555	gi|153217501	68	836	COL4A1 protein [Homo sapiens]	161659	8.7		8	25	9606	1282	COL4A1	MGI:88454	HGNC:2202	collagen, type IV, alpha 1	arresten	chr.13	pubmed	geneview	contig	HGNC:2202	homologene	MIM:120130|Ensembl:ENSG00000187498|HPRD:00359	human: COL4A1 (arresten)	mouse: Col4a1 (Bru, Col4a-1, Del(8)44H, Raw, Svc)			extracellular region collagen collagen type IV	extracellular matrix structural constituent binding
mascot_daemon_merge.mgf	29555	gi|4503571	69	788	enolase 1 [Homo sapiens]	47481	30	0.83	8	13	9606	2023	ENO1	MGI:95393	HGNC:3350	enolase 1, (alpha)	ENO1L1|MBP-1|MPB1|NNE|PPH	chr.1	pubmed	geneview	contig	HGNC:3350	homologene	MIM:172430|Ensembl:ENSG00000074800|HPRD:01400	human: ENO1 (ENO1L1, MBP-1, MPB1, NNE, PPH)	mouse: EG433182 Eno1 (0610008I15, AL022784, Eno-1, MBP-1, MGC103111, MGC107267)	fly: Eno (BEST:LD15491, CG17654, CT32526, DmelCG17654, ENOA, Eno2, T18, anon-WO0153538.76, eno)	negative regulation of transcription from RNA polymerase II promoter glycolysis transcription negative regulation of cell growth	phosphopyruvate hydratase complex nucleus cytoplasm plasma membrane	magnesium ion binding transcription factor activity transcription corepressor activity serine-type endopeptidase activity phosphopyruvate hydratase activity protein binding lyase activity
mascot_daemon_merge.mgf	29555	gi|31873302	69	788	hypothetical protein [Homo sapiens]	47405	30		8	13	9606	2023	ENO1	MGI:95393	HGNC:3350	enolase 1, (alpha)	ENO1L1|MBP-1|MPB1|NNE|PPH	chr.1	pubmed	geneview	contig	HGNC:3350	homologene	MIM:172430|Ensembl:ENSG00000074800|HPRD:01400	human: ENO1 (ENO1L1, MBP-1, MPB1, NNE, PPH)	mouse: EG433182 Eno1 (0610008I15, AL022784, Eno-1, MBP-1, MGC103111, MGC107267)	fly: Eno (BEST:LD15491, CG17654, CT32526, DmelCG17654, ENOA, Eno2, T18, anon-WO0153538.76, eno)	negative regulation of transcription from RNA polymerase II promoter glycolysis transcription negative regulation of cell growth	phosphopyruvate hydratase complex nucleus cytoplasm plasma membrane	magnesium ion binding transcription factor activity transcription corepressor activity serine-type endopeptidase activity phosphopyruvate hydratase activity protein binding lyase activity
mascot_daemon_merge.mgf	29555	gi|62897945	69	788	enolase 1 variant [Homo sapiens]	47509	30		8	13	9606	2023	ENO1	MGI:95393	HGNC:3350	enolase 1, (alpha)	ENO1L1|MBP-1|MPB1|NNE|PPH	chr.1	pubmed	geneview	contig	HGNC:3350	homologene	MIM:172430|Ensembl:ENSG00000074800|HPRD:01400	human: ENO1 (ENO1L1, MBP-1, MPB1, NNE, PPH)	mouse: EG433182 Eno1 (0610008I15, AL022784, Eno-1, MBP-1, MGC103111, MGC107267)	fly: Eno (BEST:LD15491, CG17654, CT32526, DmelCG17654, ENOA, Eno2, T18, anon-WO0153538.76, eno)	negative regulation of transcription from RNA polymerase II promoter glycolysis transcription negative regulation of cell growth	phosphopyruvate hydratase complex nucleus cytoplasm plasma membrane	magnesium ion binding transcription factor activity transcription corepressor activity serine-type endopeptidase activity phosphopyruvate hydratase activity protein binding lyase activity
mascot_daemon_merge.mgf	29555	gi|203282367	69	788	Chain A, Crystal Structure Of Human Enolase 1	47350	30		8	13
mascot_daemon_merge.mgf	29555	gi|62896593	69	785	enolase 1 variant [Homo sapiens]	47453	30		8	13	9606	2023	ENO1	MGI:95393	HGNC:3350	enolase 1, (alpha)	ENO1L1|MBP-1|MPB1|NNE|PPH	chr.1	pubmed	geneview	contig	HGNC:3350	homologene	MIM:172430|Ensembl:ENSG00000074800|HPRD:01400	human: ENO1 (ENO1L1, MBP-1, MPB1, NNE, PPH)	mouse: EG433182 Eno1 (0610008I15, AL022784, Eno-1, MBP-1, MGC103111, MGC107267)	fly: Eno (BEST:LD15491, CG17654, CT32526, DmelCG17654, ENOA, Eno2, T18, anon-WO0153538.76, eno)	negative regulation of transcription from RNA polymerase II promoter glycolysis transcription negative regulation of cell growth	phosphopyruvate hydratase complex nucleus cytoplasm plasma membrane	magnesium ion binding transcription factor activity transcription corepressor activity serine-type endopeptidase activity phosphopyruvate hydratase activity protein binding lyase activity
mascot_daemon_merge.mgf	29555	gi|112911	70	784	RecName: Full=Alpha-2-macroglobulin; Short=Alpha-2-M; AltName: Full=C3 and PZP-like alpha-2-macroglobulin domain-containing protein 5; Flags: Precursor	164600	15.3	0.25	11	27	9606	2	A2M	MGI:2449119	HGNC:7	alpha-2-macroglobulin	CPAMD5|DKFZp779B086|FWP007|S863-7	chr.12	pubmed	geneview	contig	HGNC:7	homologene	MIM:103950|HPRD:00072	human: A2M (CPAMD5, DKFZp779B086, FWP007, S863-7)	mouse: A2m (A2mp)			extracellular region extracellular region extracellular space nucleus cytoplasm platelet alpha granule lumen	serine-type endopeptidase inhibitor activity wide-spectrum protease inhibitor activity enzyme binding interleukin-8 binding interleukin-1 binding tumor necrosis factor binding
mascot_daemon_merge.mgf	29555	gi|46812315	70	784	alpha 2 macroglobulin [Homo sapiens]	167505	15		11	27	9606	2	A2M	MGI:2449119	HGNC:7	alpha-2-macroglobulin	CPAMD5|DKFZp779B086|FWP007|S863-7	chr.12	pubmed	geneview	contig	HGNC:7	homologene	MIM:103950|HPRD:00072	human: A2M (CPAMD5, DKFZp779B086, FWP007, S863-7)	mouse: A2m (A2mp)			extracellular region extracellular region extracellular space nucleus cytoplasm platelet alpha granule lumen	serine-type endopeptidase inhibitor activity wide-spectrum protease inhibitor activity enzyme binding interleukin-8 binding interleukin-1 binding tumor necrosis factor binding
mascot_daemon_merge.mgf	29555	gi|51476396	70	784	hypothetical protein [Homo sapiens]	164632	15.3		11	27	9606	2	A2M	MGI:2449119	HGNC:7	alpha-2-macroglobulin	CPAMD5|DKFZp779B086|FWP007|S863-7	chr.12	pubmed	geneview	contig	HGNC:7	homologene	MIM:103950|HPRD:00072	human: A2M (CPAMD5, DKFZp779B086, FWP007, S863-7)	mouse: A2m (A2mp)			extracellular region extracellular region extracellular space nucleus cytoplasm platelet alpha granule lumen	serine-type endopeptidase inhibitor activity wide-spectrum protease inhibitor activity enzyme binding interleukin-8 binding interleukin-1 binding tumor necrosis factor binding
mascot_daemon_merge.mgf	29555	gi|62088808	70	784	Alpha 2 macroglobulin variant [Homo sapiens]	165513	15.2		11	27	9606	2	A2M	MGI:2449119	HGNC:7	alpha-2-macroglobulin	CPAMD5|DKFZp779B086|FWP007|S863-7	chr.12	pubmed	geneview	contig	HGNC:7	homologene	MIM:103950|HPRD:00072	human: A2M (CPAMD5, DKFZp779B086, FWP007, S863-7)	mouse: A2m (A2mp)			extracellular region extracellular region extracellular space nucleus cytoplasm platelet alpha granule lumen	serine-type endopeptidase inhibitor activity wide-spectrum protease inhibitor activity enzyme binding interleukin-8 binding interleukin-1 binding tumor necrosis factor binding
mascot_daemon_merge.mgf	29555	gi|66932947	70	784	alpha-2-macroglobulin precursor [Homo sapiens]	164614	15.3		11	27	9606	2	A2M	MGI:2449119	HGNC:7	alpha-2-macroglobulin	CPAMD5|DKFZp779B086|FWP007|S863-7	chr.12	pubmed	geneview	contig	HGNC:7	homologene	MIM:103950|HPRD:00072	human: A2M (CPAMD5, DKFZp779B086, FWP007, S863-7)	mouse: A2m (A2mp)			extracellular region extracellular region extracellular space nucleus cytoplasm platelet alpha granule lumen	serine-type endopeptidase inhibitor activity wide-spectrum protease inhibitor activity enzyme binding interleukin-8 binding interleukin-1 binding tumor necrosis factor binding
mascot_daemon_merge.mgf	29555	gi|4140011	71	780	Chain B, Mmp-3TIMP-1 Complex	21293	71.7	10.95	8	96
mascot_daemon_merge.mgf	29555	gi|18645167	72	780	Annexin A2 [Homo sapiens]	38780	41	1.3	12	18	9606	302	ANXA2	MGI:88246	HGNC:537	annexin A2	ANX2|ANX2L4|CAL1H|LIP2|LPC2|LPC2D|P36|PAP-IV	chr.15	pubmed	geneview	contig	HGNC:537	homologene	MIM:151740|Ensembl:ENSG00000182718|HPRD:01061	human: ANXA2 (ANX2, ANX2L4, CAL1H, LIP2, LPC2, LPC2D, P36, PAP-IV)	mouse: Anxa2 (AW215814, Cal1h)		skeletal system development angiogenesis collagen fibril organization fibrinolysis	extracellular region basement membrane soluble fraction cytoplasm early endosome sarcolemma melanosome protein complex perinuclear region of cytoplasm	phospholipase inhibitor activity calcium ion binding calcium-dependent phospholipid binding phosphatidylinositol-4,5-bisphosphate binding cytoskeletal protein binding
mascot_daemon_merge.mgf	29555	gi|73909156	72	780	Annexin A2 [Homo sapiens]	40731	38.9		12	18	9606	302	ANXA2	MGI:88246	HGNC:537	annexin A2	ANX2|ANX2L4|CAL1H|LIP2|LPC2|LPC2D|P36|PAP-IV	chr.15	pubmed	geneview	contig	HGNC:537	homologene	MIM:151740|Ensembl:ENSG00000182718|HPRD:01061	human: ANXA2 (ANX2, ANX2L4, CAL1H, LIP2, LPC2, LPC2D, P36, PAP-IV)	mouse: Anxa2 (AW215814, Cal1h)		skeletal system development angiogenesis collagen fibril organization fibrinolysis	extracellular region basement membrane soluble fraction cytoplasm early endosome sarcolemma melanosome protein complex perinuclear region of cytoplasm	phospholipase inhibitor activity calcium ion binding calcium-dependent phospholipid binding phosphatidylinositol-4,5-bisphosphate binding cytoskeletal protein binding
mascot_daemon_merge.mgf	29555	gi|4502167	73	780	amyloid beta A4 protein isoform a precursor [Homo sapiens]	87914	17.5	0.57	11	22	9606	351	APP	MGI:88059	HGNC:620	amyloid beta (A4) precursor protein	AAA|ABETA|ABPP|AD1|APPI|CTFgamma|CVAP|PN2	chr.21	pubmed	geneview	contig	HGNC:620	homologene	MIM:104760|Ensembl:ENSG00000142192|HPRD:00100	human: APP (AAA, ABETA, ABPP, AD1, APPI, CTFgamma, CVAP, PN2)	mouse: App (AL024401, Abeta, Adap, Cvap, E030013M08Rik, appican, betaAPP)		cellular copper ion homeostasis endocytosis apoptosis cell adhesion Notch signaling pathway cell death neuromuscular process	extracellular region extracellular region cytoplasm Golgi apparatus plasma membrane integral to plasma membrane coated pit cell surface platelet alpha granule lumen	serine-type endopeptidase inhibitor activity serine-type endopeptidase inhibitor activity iron ion binding copper ion binding heparin binding zinc ion binding acetylcholine receptor binding identical protein binding metal ion binding
mascot_daemon_merge.mgf	29555	gi|41406055	73	780	amyloid beta A4 protein isoform b precursor [Homo sapiens]	85791	18		11	22	9606	351	APP	MGI:88059	HGNC:620	amyloid beta (A4) precursor protein	AAA|ABETA|ABPP|AD1|APPI|CTFgamma|CVAP|PN2	chr.21	pubmed	geneview	contig	HGNC:620	homologene	MIM:104760|Ensembl:ENSG00000142192|HPRD:00100	human: APP (AAA, ABETA, ABPP, AD1, APPI, CTFgamma, CVAP, PN2)	mouse: App (AL024401, Abeta, Adap, Cvap, E030013M08Rik, appican, betaAPP)		cellular copper ion homeostasis endocytosis apoptosis cell adhesion Notch signaling pathway cell death neuromuscular process	extracellular region extracellular region cytoplasm Golgi apparatus plasma membrane integral to plasma membrane coated pit cell surface platelet alpha granule lumen	serine-type endopeptidase inhibitor activity serine-type endopeptidase inhibitor activity iron ion binding copper ion binding heparin binding zinc ion binding acetylcholine receptor binding identical protein binding metal ion binding
mascot_daemon_merge.mgf	29555	gi|209862833	73	780	amyloid beta A4 protein isoform d [Homo sapiens]	85494	18.1		11	22	9606	351	APP	MGI:88059	HGNC:620	amyloid beta (A4) precursor protein	AAA|ABETA|ABPP|AD1|APPI|CTFgamma|CVAP|PN2	chr.21	pubmed	geneview	contig	HGNC:620	homologene	MIM:104760|Ensembl:ENSG00000142192|HPRD:00100	human: APP (AAA, ABETA, ABPP, AD1, APPI, CTFgamma, CVAP, PN2)	mouse: App (AL024401, Abeta, Adap, Cvap, E030013M08Rik, appican, betaAPP)		cellular copper ion homeostasis endocytosis apoptosis cell adhesion Notch signaling pathway cell death neuromuscular process	extracellular region extracellular region cytoplasm Golgi apparatus plasma membrane integral to plasma membrane coated pit cell surface platelet alpha granule lumen	serine-type endopeptidase inhibitor activity serine-type endopeptidase inhibitor activity iron ion binding copper ion binding heparin binding zinc ion binding acetylcholine receptor binding identical protein binding metal ion binding
mascot_daemon_merge.mgf	29555	gi|209915573	73	780	amyloid beta A4 protein isoform f precursor [Homo sapiens]	81638	18.9		11	22	9606	351	APP	MGI:88059	HGNC:620	amyloid beta (A4) precursor protein	AAA|ABETA|ABPP|AD1|APPI|CTFgamma|CVAP|PN2	chr.21	pubmed	geneview	contig	HGNC:620	homologene	MIM:104760|Ensembl:ENSG00000142192|HPRD:00100	human: APP (AAA, ABETA, ABPP, AD1, APPI, CTFgamma, CVAP, PN2)	mouse: App (AL024401, Abeta, Adap, Cvap, E030013M08Rik, appican, betaAPP)		cellular copper ion homeostasis endocytosis apoptosis cell adhesion Notch signaling pathway cell death neuromuscular process	extracellular region extracellular region cytoplasm Golgi apparatus plasma membrane integral to plasma membrane coated pit cell surface platelet alpha granule lumen	serine-type endopeptidase inhibitor activity serine-type endopeptidase inhibitor activity iron ion binding copper ion binding heparin binding zinc ion binding acetylcholine receptor binding identical protein binding metal ion binding
mascot_daemon_merge.mgf	29555	gi|4757756	72	779	annexin A2 isoform 2 [Homo sapiens]	38808	41		12	18	9606	302	ANXA2	MGI:88246	HGNC:537	annexin A2	ANX2|ANX2L4|CAL1H|LIP2|LPC2|LPC2D|P36|PAP-IV	chr.15	pubmed	geneview	contig	HGNC:537	homologene	MIM:151740|Ensembl:ENSG00000182718|HPRD:01061	human: ANXA2 (ANX2, ANX2L4, CAL1H, LIP2, LPC2, LPC2D, P36, PAP-IV)	mouse: Anxa2 (AW215814, Cal1h)		skeletal system development angiogenesis collagen fibril organization fibrinolysis	extracellular region basement membrane soluble fraction cytoplasm early endosome sarcolemma melanosome protein complex perinuclear region of cytoplasm	phospholipase inhibitor activity calcium ion binding calcium-dependent phospholipid binding phosphatidylinositol-4,5-bisphosphate binding cytoskeletal protein binding
mascot_daemon_merge.mgf	29555	gi|16306978	72	779	Annexin A2 [Homo sapiens]	38822	41		12	18	9606	302	ANXA2	MGI:88246	HGNC:537	annexin A2	ANX2|ANX2L4|CAL1H|LIP2|LPC2|LPC2D|P36|PAP-IV	chr.15	pubmed	geneview	contig	HGNC:537	homologene	MIM:151740|Ensembl:ENSG00000182718|HPRD:01061	human: ANXA2 (ANX2, ANX2L4, CAL1H, LIP2, LPC2, LPC2D, P36, PAP-IV)	mouse: Anxa2 (AW215814, Cal1h)		skeletal system development angiogenesis collagen fibril organization fibrinolysis	extracellular region basement membrane soluble fraction cytoplasm early endosome sarcolemma melanosome protein complex perinuclear region of cytoplasm	phospholipase inhibitor activity calcium ion binding calcium-dependent phospholipid binding phosphatidylinositol-4,5-bisphosphate binding cytoskeletal protein binding
mascot_daemon_merge.mgf	29555	gi|56966699	72	779	Chain A, Annexin A2: Does It Induce Membrane Aggregation By A New Multimeric State Of The Protein	38866	41		12	18
mascot_daemon_merge.mgf	29555	gi|50845388	72	779	annexin A2 isoform 1 [Homo sapiens]	40671	38.9		12	18	9606	302	ANXA2	MGI:88246	HGNC:537	annexin A2	ANX2|ANX2L4|CAL1H|LIP2|LPC2|LPC2D|P36|PAP-IV	chr.15	pubmed	geneview	contig	HGNC:537	homologene	MIM:151740|Ensembl:ENSG00000182718|HPRD:01061	human: ANXA2 (ANX2, ANX2L4, CAL1H, LIP2, LPC2, LPC2D, P36, PAP-IV)	mouse: Anxa2 (AW215814, Cal1h)		skeletal system development angiogenesis collagen fibril organization fibrinolysis	extracellular region basement membrane soluble fraction cytoplasm early endosome sarcolemma melanosome protein complex perinuclear region of cytoplasm	phospholipase inhibitor activity calcium ion binding calcium-dependent phospholipid binding phosphatidylinositol-4,5-bisphosphate binding cytoskeletal protein binding
mascot_daemon_merge.mgf	29555	gi|56967118	72	778	Chain A, Structure Of Human Annexin A2 In The Presence Of Calcium Ions	36631	43.6		12	18
mascot_daemon_merge.mgf	29555	gi|47940523	74	772	IGHG1 protein [Homo sapiens]	51506	33.3	1.01	9	18	9606	3500	IGHG1	MGI:96446	HGNC:5525	immunoglobulin heavy constant gamma 1 (G1m marker)	-	chr.14	pubmed	geneview	contig	HGNC:5525	homologene	MIM:147100|IMGT/GENE-DB:IGHG1					extracellular region	antigen binding protein binding
mascot_daemon_merge.mgf	29555	gi|27728681	74	772	anti-rabies SOJA immunoglobulin heavy chain [Homo sapiens]	52436	32.7		9	18	9606	28396	IGHV4-31			immunoglobulin heavy variable 4-31	FLJ45507|IGHV431	chr.14	pubmed	geneview	contig	HGNC:5649	homologene	IMGT/GENE-DB:IGHV4-31
mascot_daemon_merge.mgf	29555	gi|158257564	75	771	unnamed protein product [Homo sapiens]	53850	35.1		12	19	9606	4924	NUCB1	MGI:97388	HGNC:8043	nucleobindin 1	DKFZp686A15286|FLJ40471|NUC	chr.19	pubmed	geneview	contig	HGNC:8043	homologene	MIM:601323|Ensembl:ENSG00000104805|HPRD:03205	human: NUCB1 (DKFZp686A15286, FLJ40471, NUC)	mouse: Nucb1 (B230337F23Rik, C77483, Calnuc, MTEST82, Nucb)			extracellular space cytoplasm ER-Golgi intermediate compartment Golgi apparatus cytoskeleton membrane	DNA binding calcium ion binding
mascot_daemon_merge.mgf	29555	gi|119572797	75	771	nucleobindin 1, isoform CRA_b [Homo sapiens]	55126	34.2		12	19	9606	4924	NUCB1	MGI:97388	HGNC:8043	nucleobindin 1	DKFZp686A15286|FLJ40471|NUC	chr.19	pubmed	geneview	contig	HGNC:8043	homologene	MIM:601323|Ensembl:ENSG00000104805|HPRD:03205	human: NUCB1 (DKFZp686A15286, FLJ40471, NUC)	mouse: Nucb1 (B230337F23Rik, C77483, Calnuc, MTEST82, Nucb)			extracellular space cytoplasm ER-Golgi intermediate compartment Golgi apparatus cytoskeleton membrane	DNA binding calcium ion binding
mascot_daemon_merge.mgf	29555	gi|20070228	75	768	nucleobindin 1 [Homo sapiens]	53846	35.1		12	19	9606	4924	NUCB1	MGI:97388	HGNC:8043	nucleobindin 1	DKFZp686A15286|FLJ40471|NUC	chr.19	pubmed	geneview	contig	HGNC:8043	homologene	MIM:601323|Ensembl:ENSG00000104805|HPRD:03205	human: NUCB1 (DKFZp686A15286, FLJ40471, NUC)	mouse: Nucb1 (B230337F23Rik, C77483, Calnuc, MTEST82, Nucb)			extracellular space cytoplasm ER-Golgi intermediate compartment Golgi apparatus cytoskeleton membrane	DNA binding calcium ion binding
mascot_daemon_merge.mgf	29555	gi|5031809	76	764	immunoglobulin superfamily containing leucine-rich repeat [Homo sapiens]	46596	29.2	1.34	8	64	9606	3671	ISLR	MGI:1349645	HGNC:6133	immunoglobulin superfamily containing leucine-rich repeat	HsT17563|MGC102816	chr.15	pubmed	geneview	contig	HGNC:6133	homologene	MIM:602059|Ensembl:ENSG00000129009|HPRD:03636	human: ISLR (HsT17563, MGC102816)	mouse: Islr (AW553146)		cell adhesion	extracellular region	protein binding
mascot_daemon_merge.mgf	29555	gi|62898095	76	764	immunoglobulin superfamily containing leucine-rich repeat variant [Homo sapiens]	46599	29.2		8	64	9606	3671	ISLR	MGI:1349645	HGNC:6133	immunoglobulin superfamily containing leucine-rich repeat	HsT17563|MGC102816	chr.15	pubmed	geneview	contig	HGNC:6133	homologene	MIM:602059|Ensembl:ENSG00000129009|HPRD:03636	human: ISLR (HsT17563, MGC102816)	mouse: Islr (AW553146)		cell adhesion	extracellular region	protein binding
mascot_daemon_merge.mgf	29555	gi|62897169	75	763	nucleobindin 1 variant [Homo sapiens]	53874	35.1		12	19	9606	4924	NUCB1	MGI:97388	HGNC:8043	nucleobindin 1	DKFZp686A15286|FLJ40471|NUC	chr.19	pubmed	geneview	contig	HGNC:8043	homologene	MIM:601323|Ensembl:ENSG00000104805|HPRD:03205	human: NUCB1 (DKFZp686A15286, FLJ40471, NUC)	mouse: Nucb1 (B230337F23Rik, C77483, Calnuc, MTEST82, Nucb)			extracellular space cytoplasm ER-Golgi intermediate compartment Golgi apparatus cytoskeleton membrane	DNA binding calcium ion binding
mascot_daemon_merge.mgf	29555	gi|802150	77	733	pancreatic peptidylglycine alpha-amidating monooxygenase; PAM [Homo sapiens]	108919	16.1	0.44	12	21	9606	5066	PAM	MGI:97475	HGNC:8596	peptidylglycine alpha-amidating monooxygenase	PAL|PHM	chr.5	pubmed	geneview	contig	HGNC:8596	homologene	MIM:170270|Ensembl:ENSG00000145730|HPRD:01361	human: PAM (PAL, PHM)	mouse: Pam (PHM)	fly: CG12130 (DmelCG12130, anon-WO0149856.3)	protein modification process peptide metabolic process cellular process oxidation reduction	extracellular region membrane integral to membrane secretory granule	monooxygenase activity peptidylglycine monooxygenase activity peptidylamidoglycolate lyase activity copper ion binding protein binding zinc ion binding lyase activity L-ascorbic acid binding metal ion binding
mascot_daemon_merge.mgf	29555	gi|4102208	77	733	alpha-amidating monooxygenase [Homo sapiens]	92576	18.9		12	21	9606	5066	PAM	MGI:97475	HGNC:8596	peptidylglycine alpha-amidating monooxygenase	PAL|PHM	chr.5	pubmed	geneview	contig	HGNC:8596	homologene	MIM:170270|Ensembl:ENSG00000145730|HPRD:01361	human: PAM (PAL, PHM)	mouse: Pam (PHM)	fly: CG12130 (DmelCG12130, anon-WO0149856.3)	protein modification process peptide metabolic process cellular process oxidation reduction	extracellular region membrane integral to membrane secretory granule	monooxygenase activity peptidylglycine monooxygenase activity peptidylamidoglycolate lyase activity copper ion binding protein binding zinc ion binding lyase activity L-ascorbic acid binding metal ion binding
mascot_daemon_merge.mgf	29555	gi|21070974	77	733	peptidylglycine alpha-amidating monooxygenase isoform b preproprotein [Homo sapiens]	101609	17.2		12	21	9606	5066	PAM	MGI:97475	HGNC:8596	peptidylglycine alpha-amidating monooxygenase	PAL|PHM	chr.5	pubmed	geneview	contig	HGNC:8596	homologene	MIM:170270|Ensembl:ENSG00000145730|HPRD:01361	human: PAM (PAL, PHM)	mouse: Pam (PHM)	fly: CG12130 (DmelCG12130, anon-WO0149856.3)	protein modification process peptide metabolic process cellular process oxidation reduction	extracellular region membrane integral to membrane secretory granule	monooxygenase activity peptidylglycine monooxygenase activity peptidylamidoglycolate lyase activity copper ion binding protein binding zinc ion binding lyase activity L-ascorbic acid binding metal ion binding
mascot_daemon_merge.mgf	29555	gi|21070982	77	733	peptidylglycine alpha-amidating monooxygenase isoform d preproprotein [Homo sapiens]	99554	17.6		12	21	9606	5066	PAM	MGI:97475	HGNC:8596	peptidylglycine alpha-amidating monooxygenase	PAL|PHM	chr.5	pubmed	geneview	contig	HGNC:8596	homologene	MIM:170270|Ensembl:ENSG00000145730|HPRD:01361	human: PAM (PAL, PHM)	mouse: Pam (PHM)	fly: CG12130 (DmelCG12130, anon-WO0149856.3)	protein modification process peptide metabolic process cellular process oxidation reduction	extracellular region membrane integral to membrane secretory granule	monooxygenase activity peptidylglycine monooxygenase activity peptidylamidoglycolate lyase activity copper ion binding protein binding zinc ion binding lyase activity L-ascorbic acid binding metal ion binding
mascot_daemon_merge.mgf	29555	gi|23503036	77	733	RecName: Full=Peptidyl-glycine alpha-amidating monooxygenase; Short=PAM; Includes: RecName: Full=Peptidylglycine alpha-hydroxylating monooxygenase; Short=PHM; Includes: RecName: Full=Peptidyl-alpha-hydroxyglycine alpha-amidating lyase; AltName: Full	109119	16		12	21	9606	5066	PAM	MGI:97475	HGNC:8596	peptidylglycine alpha-amidating monooxygenase	PAL|PHM	chr.5	pubmed	geneview	contig	HGNC:8596	homologene	MIM:170270|Ensembl:ENSG00000145730|HPRD:01361	human: PAM (PAL, PHM)	mouse: Pam (PHM)	fly: CG12130 (DmelCG12130, anon-WO0149856.3)	protein modification process peptide metabolic process cellular process oxidation reduction	extracellular region membrane integral to membrane secretory granule	monooxygenase activity peptidylglycine monooxygenase activity peptidylamidoglycolate lyase activity copper ion binding protein binding zinc ion binding lyase activity L-ascorbic acid binding metal ion binding
mascot_daemon_merge.mgf	29555	gi|119569469	77	733	peptidylglycine alpha-amidating monooxygenase, isoform CRA_a [Homo sapiens]	102248	17.2		12	21	9606	5066	PAM	MGI:97475	HGNC:8596	peptidylglycine alpha-amidating monooxygenase	PAL|PHM	chr.5	pubmed	geneview	contig	HGNC:8596	homologene	MIM:170270|Ensembl:ENSG00000145730|HPRD:01361	human: PAM (PAL, PHM)	mouse: Pam (PHM)	fly: CG12130 (DmelCG12130, anon-WO0149856.3)	protein modification process peptide metabolic process cellular process oxidation reduction	extracellular region membrane integral to membrane secretory granule	monooxygenase activity peptidylglycine monooxygenase activity peptidylamidoglycolate lyase activity copper ion binding protein binding zinc ion binding lyase activity L-ascorbic acid binding metal ion binding
mascot_daemon_merge.mgf	29555	gi|119569475	77	733	peptidylglycine alpha-amidating monooxygenase, isoform CRA_g [Homo sapiens]	101216	17.4		12	21	9606	5066	PAM	MGI:97475	HGNC:8596	peptidylglycine alpha-amidating monooxygenase	PAL|PHM	chr.5	pubmed	geneview	contig	HGNC:8596	homologene	MIM:170270|Ensembl:ENSG00000145730|HPRD:01361	human: PAM (PAL, PHM)	mouse: Pam (PHM)	fly: CG12130 (DmelCG12130, anon-WO0149856.3)	protein modification process peptide metabolic process cellular process oxidation reduction	extracellular region membrane integral to membrane secretory granule	monooxygenase activity peptidylglycine monooxygenase activity peptidylamidoglycolate lyase activity copper ion binding protein binding zinc ion binding lyase activity L-ascorbic acid binding metal ion binding
mascot_daemon_merge.mgf	29555	gi|158261339	77	733	unnamed protein product [Homo sapiens]	109145	16		12	21	9606	5066	PAM	MGI:97475	HGNC:8596	peptidylglycine alpha-amidating monooxygenase	PAL|PHM	chr.5	pubmed	geneview	contig	HGNC:8596	homologene	MIM:170270|Ensembl:ENSG00000145730|HPRD:01361	human: PAM (PAL, PHM)	mouse: Pam (PHM)	fly: CG12130 (DmelCG12130, anon-WO0149856.3)	protein modification process peptide metabolic process cellular process oxidation reduction	extracellular region membrane integral to membrane secretory granule	monooxygenase activity peptidylglycine monooxygenase activity peptidylamidoglycolate lyase activity copper ion binding protein binding zinc ion binding lyase activity L-ascorbic acid binding metal ion binding
mascot_daemon_merge.mgf	29555	gi|189595	77	732	peptidylglycine alpha-amidating monooxygenase	109262	16		12	21	9606	5066	PAM	MGI:97475	HGNC:8596	peptidylglycine alpha-amidating monooxygenase	PAL|PHM	chr.5	pubmed	geneview	contig	HGNC:8596	homologene	MIM:170270|Ensembl:ENSG00000145730|HPRD:01361	human: PAM (PAL, PHM)	mouse: Pam (PHM)	fly: CG12130 (DmelCG12130, anon-WO0149856.3)	protein modification process peptide metabolic process cellular process oxidation reduction	extracellular region membrane integral to membrane secretory granule	monooxygenase activity peptidylglycine monooxygenase activity peptidylamidoglycolate lyase activity copper ion binding protein binding zinc ion binding lyase activity L-ascorbic acid binding metal ion binding
mascot_daemon_merge.mgf	29555	gi|21070984	77	732	peptidylglycine alpha-amidating monooxygenase isoform a preproprotein [Homo sapiens]	109190	16		12	21	9606	5066	PAM	MGI:97475	HGNC:8596	peptidylglycine alpha-amidating monooxygenase	PAL|PHM	chr.5	pubmed	geneview	contig	HGNC:8596	homologene	MIM:170270|Ensembl:ENSG00000145730|HPRD:01361	human: PAM (PAL, PHM)	mouse: Pam (PHM)	fly: CG12130 (DmelCG12130, anon-WO0149856.3)	protein modification process peptide metabolic process cellular process oxidation reduction	extracellular region membrane integral to membrane secretory granule	monooxygenase activity peptidylglycine monooxygenase activity peptidylamidoglycolate lyase activity copper ion binding protein binding zinc ion binding lyase activity L-ascorbic acid binding metal ion binding
mascot_daemon_merge.mgf	29555	gi|119569472	77	731	peptidylglycine alpha-amidating monooxygenase, isoform CRA_d [Homo sapiens]	103513	17		12	21	9606	5066	PAM	MGI:97475	HGNC:8596	peptidylglycine alpha-amidating monooxygenase	PAL|PHM	chr.5	pubmed	geneview	contig	HGNC:8596	homologene	MIM:170270|Ensembl:ENSG00000145730|HPRD:01361	human: PAM (PAL, PHM)	mouse: Pam (PHM)	fly: CG12130 (DmelCG12130, anon-WO0149856.3)	protein modification process peptide metabolic process cellular process oxidation reduction	extracellular region membrane integral to membrane secretory granule	monooxygenase activity peptidylglycine monooxygenase activity peptidylamidoglycolate lyase activity copper ion binding protein binding zinc ion binding lyase activity L-ascorbic acid binding metal ion binding
mascot_daemon_merge.mgf	29555	gi|4557032	78	716	L-lactate dehydrogenase B [Homo sapiens]	36900	34.7	1.64	10	23	9606	3945	LDHB	MGI:96763	HGNC:6541	lactate dehydrogenase B	LDH-H|TRG-5	chr.12	pubmed	geneview	contig	HGNC:6541	homologene	MIM:150100|Ensembl:ENSG00000111716|HPRD:01026	human: LDHB (LDH-H, TRG-5)	mouse: Ldhb (AI790582, Ldh-2, Ldh2)		anaerobic glycolysis cellular carbohydrate metabolic process oxidation reduction	cytoplasm	L-lactate dehydrogenase activity binding oxidoreductase activity
mascot_daemon_merge.mgf	29555	gi|13786847	78	716	Chain A, Human Heart L-Lactate Dehydrogenase H Chain, Ternary Complex With Nadh And Oxamate	36769	34.8		10	23
mascot_daemon_merge.mgf	29555	gi|49259209	78	716	Chain A, Human B Lactate Dehydrogenase Complexed With Nad+ And 4- Hydroxy-1,2,5-Oxadiazole-3-Carboxylic Acid	36801	34.8		10	23
mascot_daemon_merge.mgf	29555	gi|1340170	79	714	unnamed protein product [Homo sapiens]	36572	34.7		10	29	9606	710	SERPING1	MGI:894696	HGNC:1228	serpin peptidase inhibitor, clade G (C1 inhibitor), member 1	C1IN|C1INH|C1NH|HAE1|HAE2	chr.11	pubmed	geneview	contig	HGNC:1228	homologene	MIM:606860|Ensembl:ENSG00000149131|HPRD:06033	human: SERPING1 (C1IN, C1INH, C1NH, HAE1, HAE2)	mouse: Serping1 (C1INH, C1nh)		complement activation, classical pathway blood coagulation blood circulation innate immune response	extracellular region extracellular region extracellular space platelet alpha granule lumen	complement binding serine-type endopeptidase inhibitor activity
mascot_daemon_merge.mgf	29555	gi|4504165	80	706	gelsolin isoform a precursor [Homo sapiens]	86043	18.9	0.46	8	15	9606	2934	GSN	MGI:95851	HGNC:4620	gelsolin (amyloidosis, Finnish type)	DKFZp313L0718	chr.9	pubmed	geneview	contig	HGNC:4620	homologene	MIM:137350|Ensembl:ENSG00000148180|HPRD:00674	human: GSN (DKFZp313L0718)	mouse: Gsn (MGC28083)	fly: Gel (CG1106, DGS, DmelCG1106, gel)	actin filament polymerization actin filament severing barbed-end actin filament capping	extracellular region extracellular region cytoplasm cytosol actin cytoskeleton	actin binding calcium ion binding protein binding
mascot_daemon_merge.mgf	29555	gi|38044288	80	706	gelsolin isoform b [Homo sapiens]	80876	20.2		8	15	9606	2934	GSN	MGI:95851	HGNC:4620	gelsolin (amyloidosis, Finnish type)	DKFZp313L0718	chr.9	pubmed	geneview	contig	HGNC:4620	homologene	MIM:137350|Ensembl:ENSG00000148180|HPRD:00674	human: GSN (DKFZp313L0718)	mouse: Gsn (MGC28083)	fly: Gel (CG1106, DGS, DmelCG1106, gel)	actin filament polymerization actin filament severing barbed-end actin filament capping	extracellular region extracellular region cytoplasm cytosol actin cytoskeleton	actin binding calcium ion binding protein binding
mascot_daemon_merge.mgf	29555	gi|221045102	80	706	unnamed protein product [Homo sapiens]	79068	20.7		8	15	9606	2934	GSN	MGI:95851	HGNC:4620	gelsolin (amyloidosis, Finnish type)	DKFZp313L0718	chr.9	pubmed	geneview	contig	HGNC:4620	homologene	MIM:137350|Ensembl:ENSG00000148180|HPRD:00674	human: GSN (DKFZp313L0718)	mouse: Gsn (MGC28083)	fly: Gel (CG1106, DGS, DmelCG1106, gel)	actin filament polymerization actin filament severing barbed-end actin filament capping	extracellular region extracellular region cytoplasm cytosol actin cytoskeleton	actin binding calcium ion binding protein binding
mascot_daemon_merge.mgf	29555	gi|221045118	80	706	unnamed protein product [Homo sapiens]	83451	19.6		8	15	9606	2934	GSN	MGI:95851	HGNC:4620	gelsolin (amyloidosis, Finnish type)	DKFZp313L0718	chr.9	pubmed	geneview	contig	HGNC:4620	homologene	MIM:137350|Ensembl:ENSG00000148180|HPRD:00674	human: GSN (DKFZp313L0718)	mouse: Gsn (MGC28083)	fly: Gel (CG1106, DGS, DmelCG1106, gel)	actin filament polymerization actin filament severing barbed-end actin filament capping	extracellular region extracellular region cytoplasm cytosol actin cytoskeleton	actin binding calcium ion binding protein binding
mascot_daemon_merge.mgf	29555	gi|6672071	81	705	carboxypeptidase A3 [Homo sapiens]	47578	38.7	1.13	10	24	9606	51200	CPA4	MGI:1919041	HGNC:15740	carboxypeptidase A4	CPA3	chr.7	pubmed	geneview	contig	HGNC:15740	homologene	MIM:607635|Ensembl:ENSG00000128510|HPRD:07405	human: CPA4 (CPA3)	mouse: Cpa4 (1110019K20Rik, AV009555)	fly: CG3108 (DmelCG3108)	histone acetylation	extracellular region	metallocarboxypeptidase activity peptidase activity metallopeptidase activity zinc ion binding metal ion binding
mascot_daemon_merge.mgf	29555	gi|61743916	81	705	carboxypeptidase A4 preproprotein [Homo sapiens]	47550	38.7		10	24	9606	51200	CPA4	MGI:1919041	HGNC:15740	carboxypeptidase A4	CPA3	chr.7	pubmed	geneview	contig	HGNC:15740	homologene	MIM:607635|Ensembl:ENSG00000128510|HPRD:07405	human: CPA4 (CPA3)	mouse: Cpa4 (1110019K20Rik, AV009555)	fly: CG3108 (DmelCG3108)	histone acetylation	extracellular region	metallocarboxypeptidase activity peptidase activity metallopeptidase activity zinc ion binding metal ion binding
mascot_daemon_merge.mgf	29555	gi|85544285	81	705	Chain A, Human Procarboxypeptidase A4.	45703	40.3		10	24
mascot_daemon_merge.mgf	29555	gi|189083780	80	703	gelsolin isoform c [Homo sapiens]	82289	19.9		8	15	9606	2934	GSN	MGI:95851	HGNC:4620	gelsolin (amyloidosis, Finnish type)	DKFZp313L0718	chr.9	pubmed	geneview	contig	HGNC:4620	homologene	MIM:137350|Ensembl:ENSG00000148180|HPRD:00674	human: GSN (DKFZp313L0718)	mouse: Gsn (MGC28083)	fly: Gel (CG1106, DGS, DmelCG1106, gel)	actin filament polymerization actin filament severing barbed-end actin filament capping	extracellular region extracellular region cytoplasm cytosol actin cytoskeleton	actin binding calcium ion binding protein binding
mascot_daemon_merge.mgf	29555	gi|221043282	80	703	unnamed protein product [Homo sapiens]	84999	19.3		8	15	9606	2934	GSN	MGI:95851	HGNC:4620	gelsolin (amyloidosis, Finnish type)	DKFZp313L0718	chr.9	pubmed	geneview	contig	HGNC:4620	homologene	MIM:137350|Ensembl:ENSG00000148180|HPRD:00674	human: GSN (DKFZp313L0718)	mouse: Gsn (MGC28083)	fly: Gel (CG1106, DGS, DmelCG1106, gel)	actin filament polymerization actin filament severing barbed-end actin filament capping	extracellular region extracellular region cytoplasm cytosol actin cytoskeleton	actin binding calcium ion binding protein binding
mascot_daemon_merge.mgf	29555	gi|32171249	82	701	prostaglandin H2 D-isomerase [Homo sapiens]	21243	57.9	5.22	7	71	9606	5730	PTGDS	MGI:99261	HGNC:9592	prostaglandin D2 synthase 21kDa (brain)	LPGDS|PDS|PGD2|PGDS|PGDS2	chr.9	pubmed	geneview	contig	HGNC:9592	homologene	MIM:176803|Ensembl:ENSG00000107317|HPRD:08904	human: PTGDS (LPGDS, PDS, PGD2, PGDS, PGDS2)	mouse: Ptgds (21kDa, L-PGDS, PGD2, PGDS, PGDS2, Ptgs3)		fatty acid biosynthetic process	extracellular region nucleus cytoplasm rough endoplasmic reticulum membrane nuclear membrane	binding isomerase activity
mascot_daemon_merge.mgf	29555	gi|55962673	82	698	prostaglandin D2 synthase 21kDa (brain) [Homo sapiens]	23050	51.9		7	71	9606	5730	PTGDS	MGI:99261	HGNC:9592	prostaglandin D2 synthase 21kDa (brain)	LPGDS|PDS|PGD2|PGDS|PGDS2	chr.9	pubmed	geneview	contig	HGNC:9592	homologene	MIM:176803|Ensembl:ENSG00000107317|HPRD:08904	human: PTGDS (LPGDS, PDS, PGD2, PGDS, PGDS2)	mouse: Ptgds (21kDa, L-PGDS, PGD2, PGDS, PGDS2, Ptgs3)		fatty acid biosynthetic process	extracellular region nucleus cytoplasm rough endoplasmic reticulum membrane nuclear membrane	binding isomerase activity
mascot_daemon_merge.mgf	29555	gi|62088982	83	689	sparc/osteonectin, cwcv and kazal-like domains proteoglycan precursor variant [Homo sapiens]	55200	32.6		11	18	9606	6695	SPOCK1	MGI:105371	HGNC:11251	sparc/osteonectin, cwcv and kazal-like domains proteoglycan (testican) 1	FLJ37170|SPOCK|TESTICAN|TIC1	chr.5	pubmed	geneview	contig	HGNC:11251	homologene	MIM:602264|Ensembl:ENSG00000152377|HPRD:11887	human: SPOCK1 (FLJ37170, SPOCK, TESTICAN, TIC1)	mouse: Spock1 (Spock, Ticn1, testican)		cell motion cell adhesion multicellular organismal development nervous system development cell proliferation	extracellular region proteinaceous extracellular matrix	calcium ion binding
mascot_daemon_merge.mgf	29555	gi|181250	84	687	cyclophilin	22654	51.2	5.5	10	27	9606	5479	PPIB	MGI:97750	HGNC:9255	peptidylprolyl isomerase B (cyclophilin B)	CYP-S1|CYPB|MGC14109|MGC2224|SCYLP	chr.15	pubmed	geneview	contig	HGNC:9255	homologene	MIM:123841|Ensembl:ENSG00000166794|HPRD:00458	human: PPIB (CYP-S1, CYPB, MGC14109, MGC2224, SCYLP)	mouse: Ppib (AA408962, AA553318, AI844835, Cphn-2, Cphn2, CyP-20b)	fly: CG2852 (DmelCG2852)	protein folding	endoplasmic reticulum endoplasmic reticulum lumen melanosome	peptidyl-prolyl cis-trans isomerase activity isomerase activity peptide binding unfolded protein binding
mascot_daemon_merge.mgf	29555	gi|181335	84	687	cyclophilin B	22785	51		10	27	9606	5479	PPIB	MGI:97750	HGNC:9255	peptidylprolyl isomerase B (cyclophilin B)	CYP-S1|CYPB|MGC14109|MGC2224|SCYLP	chr.15	pubmed	geneview	contig	HGNC:9255	homologene	MIM:123841|Ensembl:ENSG00000166794|HPRD:00458	human: PPIB (CYP-S1, CYPB, MGC14109, MGC2224, SCYLP)	mouse: Ppib (AA408962, AA553318, AI844835, Cphn-2, Cphn2, CyP-20b)	fly: CG2852 (DmelCG2852)	protein folding	endoplasmic reticulum endoplasmic reticulum lumen melanosome	peptidyl-prolyl cis-trans isomerase activity isomerase activity peptide binding unfolded protein binding
mascot_daemon_merge.mgf	29555	gi|1310882	84	687	Chain A, Cyclophilin B Complexed With [d-(Cholinylester)ser8]- Cyclosporin	19705	59.6		10	27
mascot_daemon_merge.mgf	29555	gi|4758950	84	687	peptidylprolyl isomerase B precursor [Homo sapiens]	23785	49.1		10	27	9606	5479	PPIB	MGI:97750	HGNC:9255	peptidylprolyl isomerase B (cyclophilin B)	CYP-S1|CYPB|MGC14109|MGC2224|SCYLP	chr.15	pubmed	geneview	contig	HGNC:9255	homologene	MIM:123841|Ensembl:ENSG00000166794|HPRD:00458	human: PPIB (CYP-S1, CYPB, MGC14109, MGC2224, SCYLP)	mouse: Ppib (AA408962, AA553318, AI844835, Cphn-2, Cphn2, CyP-20b)	fly: CG2852 (DmelCG2852)	protein folding	endoplasmic reticulum endoplasmic reticulum lumen melanosome	peptidyl-prolyl cis-trans isomerase activity isomerase activity peptide binding unfolded protein binding
mascot_daemon_merge.mgf	29555	gi|48145775	84	687	PPIB [Homo sapiens]	23771	49.1		10	27	9606	5479	PPIB	MGI:97750	HGNC:9255	peptidylprolyl isomerase B (cyclophilin B)	CYP-S1|CYPB|MGC14109|MGC2224|SCYLP	chr.15	pubmed	geneview	contig	HGNC:9255	homologene	MIM:123841|Ensembl:ENSG00000166794|HPRD:00458	human: PPIB (CYP-S1, CYPB, MGC14109, MGC2224, SCYLP)	mouse: Ppib (AA408962, AA553318, AI844835, Cphn-2, Cphn2, CyP-20b)	fly: CG2852 (DmelCG2852)	protein folding	endoplasmic reticulum endoplasmic reticulum lumen melanosome	peptidyl-prolyl cis-trans isomerase activity isomerase activity peptide binding unfolded protein binding
mascot_daemon_merge.mgf	29555	gi|33356541	85	683	phospholipid transfer protein isoform b precursor [Homo sapiens]	49412	23.8	1.07	9	19	9606	5360	PLTP	MGI:103151	HGNC:9093	phospholipid transfer protein	HDLCQ9	chr.20	pubmed	geneview	contig	HGNC:9093	homologene	MIM:172425|Ensembl:ENSG00000100979|HPRD:01399	human: PLTP (HDLCQ9)	mouse: Pltp (OD107)		lipid metabolic process lipid transport	extracellular region	lipid binding
mascot_daemon_merge.mgf	29555	gi|194387626	85	683	unnamed protein product [Homo sapiens]	44306	26.4		9	19	9606	5360	PLTP	MGI:103151	HGNC:9093	phospholipid transfer protein	HDLCQ9	chr.20	pubmed	geneview	contig	HGNC:9093	homologene	MIM:172425|Ensembl:ENSG00000100979|HPRD:01399	human: PLTP (HDLCQ9)	mouse: Pltp (OD107)		lipid metabolic process lipid transport	extracellular region	lipid binding
mascot_daemon_merge.mgf	29555	gi|5453914	85	680	phospholipid transfer protein isoform a precursor [Homo sapiens]	54933	21.3		9	19	9606	5360	PLTP	MGI:103151	HGNC:9093	phospholipid transfer protein	HDLCQ9	chr.20	pubmed	geneview	contig	HGNC:9093	homologene	MIM:172425|Ensembl:ENSG00000100979|HPRD:01399	human: PLTP (HDLCQ9)	mouse: Pltp (OD107)		lipid metabolic process lipid transport	extracellular region	lipid binding
mascot_daemon_merge.mgf	29555	gi|18044721	85	680	Phospholipid transfer protein [Homo sapiens]	54903	21.3		9	19	9606	5360	PLTP	MGI:103151	HGNC:9093	phospholipid transfer protein	HDLCQ9	chr.20	pubmed	geneview	contig	HGNC:9093	homologene	MIM:172425|Ensembl:ENSG00000100979|HPRD:01399	human: PLTP (HDLCQ9)	mouse: Pltp (OD107)		lipid metabolic process lipid transport	extracellular region	lipid binding
mascot_daemon_merge.mgf	29555	gi|119596190	85	680	phospholipid transfer protein, isoform CRA_c [Homo sapiens]	56883	20.5		9	19	9606	5360	PLTP	MGI:103151	HGNC:9093	phospholipid transfer protein	HDLCQ9	chr.20	pubmed	geneview	contig	HGNC:9093	homologene	MIM:172425|Ensembl:ENSG00000100979|HPRD:01399	human: PLTP (HDLCQ9)	mouse: Pltp (OD107)		lipid metabolic process lipid transport	extracellular region	lipid binding
mascot_daemon_merge.mgf	29555	gi|119596192	85	680	phospholipid transfer protein, isoform CRA_d [Homo sapiens]	51642	22.7		9	19	9606	5360	PLTP	MGI:103151	HGNC:9093	phospholipid transfer protein	HDLCQ9	chr.20	pubmed	geneview	contig	HGNC:9093	homologene	MIM:172425|Ensembl:ENSG00000100979|HPRD:01399	human: PLTP (HDLCQ9)	mouse: Pltp (OD107)		lipid metabolic process lipid transport	extracellular region	lipid binding
mascot_daemon_merge.mgf	29555	gi|193786012	86	680	unnamed protein product [Homo sapiens]	43743	35.1	2.43	9	28	9606	8482	SEMA7A	MGI:1306826	HGNC:10741	semaphorin 7A, GPI membrane anchor (John Milton Hagen blood group)	CD108|CDw108|H-SEMA-K1|H-Sema-L|JMH|MGC126692|MGC126696|SEMAK1|SEMAL	chr.15	pubmed	geneview	contig	HGNC:10741	homologene	MIM:607961|Ensembl:ENSG00000138623|HPRD:07081	human: SEMA7A (CD108, CDw108, H-SEMA-K1, H-Sema-L, JMH, MGC126692, MGC126696, SEMAK1, SEMAL)	mouse: Sema7a (2900057C09Rik, CDw108, H-Sema-L, M-Sema-L, Semal)		immune response multicellular organismal development nervous system development cell differentiation	plasma membrane anchored to membrane	receptor activity protein binding
mascot_daemon_merge.mgf	29555	gi|181519	87	678	decorin	38771	36	1.77	9	24	9606	1634	DCN	MGI:94872	HGNC:2705	decorin	CSCD|DSPG2|PG40|PGII|PGS2|SLRR1B	chr.12	pubmed	geneview	contig	HGNC:2705	homologene	MIM:125255|Ensembl:ENSG00000011465|HPRD:00501	human: DCN (CSCD, DSPG2, PG40, PGII, PGS2, SLRR1B)	mouse: Dcn (DC, DSPG2, PG40, PGII, PGS2, SLRR1B, mDcn)		organ morphogenesis	extracellular region proteinaceous extracellular matrix nucleus	protein binding
mascot_daemon_merge.mgf	29555	gi|4503271	87	678	decorin isoform a preproprotein [Homo sapiens]	40064	34.8		9	24	9606	1634	DCN	MGI:94872	HGNC:2705	decorin	CSCD|DSPG2|PG40|PGII|PGS2|SLRR1B	chr.12	pubmed	geneview	contig	HGNC:2705	homologene	MIM:125255|Ensembl:ENSG00000011465|HPRD:00501	human: DCN (CSCD, DSPG2, PG40, PGII, PGS2, SLRR1B)	mouse: Dcn (DC, DSPG2, PG40, PGII, PGS2, SLRR1B, mDcn)		organ morphogenesis	extracellular region proteinaceous extracellular matrix nucleus	protein binding
mascot_daemon_merge.mgf	29555	gi|3650498	88	668	cathepsin X precursor [Homo sapiens]	34606	40.9	2.45	10	35	9606	1522	CTSZ	MGI:1891190	HGNC:2547	cathepsin Z	CTSX|FLJ17088	chr.20	pubmed	geneview	contig	HGNC:2547	homologene	MIM:603169|Ensembl:ENSG00000101160|HPRD:04410	human: CTSZ (CTSX, FLJ17088)	mouse: Ctsz (AI787083, AU019819, CTSX, D2Wsu143e)		proteolysis	lysosome endoplasmic reticulum	cysteine-type endopeptidase activity peptidase activity
mascot_daemon_merge.mgf	29555	gi|3719219	88	668	preprocathepsin P [Homo sapiens]	33366	42.3		10	35	9606	1522	CTSZ	MGI:1891190	HGNC:2547	cathepsin Z	CTSX|FLJ17088	chr.20	pubmed	geneview	contig	HGNC:2547	homologene	MIM:603169|Ensembl:ENSG00000101160|HPRD:04410	human: CTSZ (CTSX, FLJ17088)	mouse: Ctsz (AI787083, AU019819, CTSX, D2Wsu143e)		proteolysis	lysosome endoplasmic reticulum	cysteine-type endopeptidase activity peptidase activity
mascot_daemon_merge.mgf	29555	gi|22538442	88	668	cathepsin Z preproprotein [Homo sapiens]	34530	40.9		10	35	9606	1522	CTSZ	MGI:1891190	HGNC:2547	cathepsin Z	CTSX|FLJ17088	chr.20	pubmed	geneview	contig	HGNC:2547	homologene	MIM:603169|Ensembl:ENSG00000101160|HPRD:04410	human: CTSZ (CTSX, FLJ17088)	mouse: Ctsz (AI787083, AU019819, CTSX, D2Wsu143e)		proteolysis	lysosome endoplasmic reticulum	cysteine-type endopeptidase activity peptidase activity
mascot_daemon_merge.mgf	29555	gi|119595855	88	668	cathepsin Z, isoform CRA_b [Homo sapiens]	41423	33.4		10	35	9606	1522	CTSZ	MGI:1891190	HGNC:2547	cathepsin Z	CTSX|FLJ17088	chr.20	pubmed	geneview	contig	HGNC:2547	homologene	MIM:603169|Ensembl:ENSG00000101160|HPRD:04410	human: CTSZ (CTSX, FLJ17088)	mouse: Ctsz (AI787083, AU019819, CTSX, D2Wsu143e)		proteolysis	lysosome endoplasmic reticulum	cysteine-type endopeptidase activity peptidase activity
mascot_daemon_merge.mgf	29555	gi|4877698	89	666	blood plasma glutamate carboxypeptidase precursor; prostate-specific membrane antigen (PSMA) [Homo sapiens]	60349	21.4	0.52	7	8	9606	10404	PGCP	MGI:1889205		plasma glutamate carboxypeptidase	-	chr.8	pubmed	geneview	contig	Ensembl:ENSG00000104324	homologene	HPRD:07140	human: PGCP	mouse: Pgcp (1190003P12Rik, 2610034C17Rik, Hls2, Lal-1)		proteolysis peptide metabolic process	extracellular region extracellular space cytoplasm	metallocarboxypeptidase activity peptidase activity metallopeptidase activity zinc ion binding metal ion binding
mascot_daemon_merge.mgf	29555	gi|7706387	89	666	plasma glutamate carboxypeptidase [Homo sapiens]	52083	24.6		7	8	9606	10404	PGCP	MGI:1889205		plasma glutamate carboxypeptidase	-	chr.8	pubmed	geneview	contig	Ensembl:ENSG00000104324	homologene	HPRD:07140	human: PGCP	mouse: Pgcp (1190003P12Rik, 2610034C17Rik, Hls2, Lal-1)		proteolysis peptide metabolic process	extracellular region extracellular space cytoplasm	metallocarboxypeptidase activity peptidase activity metallopeptidase activity zinc ion binding metal ion binding
mascot_daemon_merge.mgf	29555	gi|1488324	90	659	extracellular matrix protein 1	62262	26.5	0.79	9	21	9606	1893	ECM1	MGI:103060	HGNC:3153	extracellular matrix protein 1	-	chr.1	pubmed	geneview	contig	HGNC:3153	homologene	MIM:602201|Ensembl:ENSG00000143369|HPRD:03727	human: ECM1	mouse: Ecm1 (AI663821, p85)		positive regulation of I-kappaB kinase/NF-kappaB cascade	extracellular region proteinaceous extracellular matrix	signal transducer activity
mascot_daemon_merge.mgf	29555	gi|23270687	90	659	Extracellular matrix protein 1 [Homo sapiens]	62292	26.5		9	21	9606	1893	ECM1	MGI:103060	HGNC:3153	extracellular matrix protein 1	-	chr.1	pubmed	geneview	contig	HGNC:3153	homologene	MIM:602201|Ensembl:ENSG00000143369|HPRD:03727	human: ECM1	mouse: Ecm1 (AI663821, p85)		positive regulation of I-kappaB kinase/NF-kappaB cascade	extracellular region proteinaceous extracellular matrix	signal transducer activity
mascot_daemon_merge.mgf	29555	gi|55958999	90	659	extracellular matrix protein 1 [Homo sapiens]	65176	25.2		9	21	9606	1893	ECM1	MGI:103060	HGNC:3153	extracellular matrix protein 1	-	chr.1	pubmed	geneview	contig	HGNC:3153	homologene	MIM:602201|Ensembl:ENSG00000143369|HPRD:03727	human: ECM1	mouse: Ecm1 (AI663821, p85)		positive regulation of I-kappaB kinase/NF-kappaB cascade	extracellular region proteinaceous extracellular matrix	signal transducer activity
mascot_daemon_merge.mgf	29555	gi|158258302	90	659	unnamed protein product [Homo sapiens]	62320	26.5		9	21	9606	1893	ECM1	MGI:103060	HGNC:3153	extracellular matrix protein 1	-	chr.1	pubmed	geneview	contig	HGNC:3153	homologene	MIM:602201|Ensembl:ENSG00000143369|HPRD:03727	human: ECM1	mouse: Ecm1 (AI663821, p85)		positive regulation of I-kappaB kinase/NF-kappaB cascade	extracellular region proteinaceous extracellular matrix	signal transducer activity
mascot_daemon_merge.mgf	29555	gi|194379312	90	659	unnamed protein product [Homo sapiens]	61522	26.8		9	21	9606	1893	ECM1	MGI:103060	HGNC:3153	extracellular matrix protein 1	-	chr.1	pubmed	geneview	contig	HGNC:3153	homologene	MIM:602201|Ensembl:ENSG00000143369|HPRD:03727	human: ECM1	mouse: Ecm1 (AI663821, p85)		positive regulation of I-kappaB kinase/NF-kappaB cascade	extracellular region proteinaceous extracellular matrix	signal transducer activity
mascot_daemon_merge.mgf	29555	gi|221316614	90	659	extracellular matrix protein 1 isoform 1 precursor [Homo sapiens]	62232	26.5		9	21	9606	1893	ECM1	MGI:103060	HGNC:3153	extracellular matrix protein 1	-	chr.1	pubmed	geneview	contig	HGNC:3153	homologene	MIM:602201|Ensembl:ENSG00000143369|HPRD:03727	human: ECM1	mouse: Ecm1 (AI663821, p85)		positive regulation of I-kappaB kinase/NF-kappaB cascade	extracellular region proteinaceous extracellular matrix	signal transducer activity
mascot_daemon_merge.mgf	29555	gi|340219	91	646	vimentin	53738	21.7	0.96	10	23	9606	7431	VIM	MGI:98932	HGNC:12692	vimentin	FLJ36605	chr.10	pubmed	geneview	contig	HGNC:12692	homologene	MIM:193060|Ensembl:ENSG00000026025|HPRD:01899	human: VIM (FLJ36605)	mouse: Vim (MGC102095)		cell motion interspecies interaction between organisms intermediate filament-based process	cytoplasm cytoskeleton intermediate filament	structural constituent of cytoskeleton protein binding protein binding
mascot_daemon_merge.mgf	29555	gi|16552261	91	646	unnamed protein product [Homo sapiens]	47516	24.6		10	23	9606	7431	VIM	MGI:98932	HGNC:12692	vimentin	FLJ36605	chr.10	pubmed	geneview	contig	HGNC:12692	homologene	MIM:193060|Ensembl:ENSG00000026025|HPRD:01899	human: VIM (FLJ36605)	mouse: Vim (MGC102095)		cell motion interspecies interaction between organisms intermediate filament-based process	cytoplasm cytoskeleton intermediate filament	structural constituent of cytoskeleton protein binding protein binding
mascot_daemon_merge.mgf	29555	gi|21757045	91	646	unnamed protein product [Homo sapiens]	52463	22.2		10	23	9606	7431	VIM	MGI:98932	HGNC:12692	vimentin	FLJ36605	chr.10	pubmed	geneview	contig	HGNC:12692	homologene	MIM:193060|Ensembl:ENSG00000026025|HPRD:01899	human: VIM (FLJ36605)	mouse: Vim (MGC102095)		cell motion interspecies interaction between organisms intermediate filament-based process	cytoplasm cytoskeleton intermediate filament	structural constituent of cytoskeleton protein binding protein binding
mascot_daemon_merge.mgf	29555	gi|62414289	91	646	vimentin [Homo sapiens]	53676	21.7		10	23	9606	7431	VIM	MGI:98932	HGNC:12692	vimentin	FLJ36605	chr.10	pubmed	geneview	contig	HGNC:12692	homologene	MIM:193060|Ensembl:ENSG00000026025|HPRD:01899	human: VIM (FLJ36605)	mouse: Vim (MGC102095)		cell motion interspecies interaction between organisms intermediate filament-based process	cytoplasm cytoskeleton intermediate filament	structural constituent of cytoskeleton protein binding protein binding
mascot_daemon_merge.mgf	29555	gi|167887751	91	646	vimentin variant 3 [Homo sapiens]	49680	23.4		10	23	9606	7431	VIM	MGI:98932	HGNC:12692	vimentin	FLJ36605	chr.10	pubmed	geneview	contig	HGNC:12692	homologene	MIM:193060|Ensembl:ENSG00000026025|HPRD:01899	human: VIM (FLJ36605)	mouse: Vim (MGC102095)		cell motion interspecies interaction between organisms intermediate filament-based process	cytoplasm cytoskeleton intermediate filament	structural constituent of cytoskeleton protein binding protein binding
mascot_daemon_merge.mgf	29555	gi|193787214	91	646	unnamed protein product [Homo sapiens]	47062	24.8		10	23	9606	7431	VIM	MGI:98932	HGNC:12692	vimentin	FLJ36605	chr.10	pubmed	geneview	contig	HGNC:12692	homologene	MIM:193060|Ensembl:ENSG00000026025|HPRD:01899	human: VIM (FLJ36605)	mouse: Vim (MGC102095)		cell motion interspecies interaction between organisms intermediate filament-based process	cytoplasm cytoskeleton intermediate filament	structural constituent of cytoskeleton protein binding protein binding
mascot_daemon_merge.mgf	29555	gi|37138	92	643	unnamed protein product [Homo sapiens]	133321	10.9	0.21	10	17	9606	7057	THBS1	MGI:98737	HGNC:11785	thrombospondin 1	THBS|THBS-1|TSP|TSP1	chr.15	pubmed	geneview	contig	HGNC:11785	homologene	MIM:188060|Ensembl:ENSG00000137801|HPRD:01765	human: THBS1 (THBS, THBS-1, TSP, TSP1)	mouse: Thbs1 (TSP-1, TSP1, Thbs-1, tbsp1)		activation of MAPK activity response to hypoxia negative regulation of endothelial cell proliferation negative regulation of endothelial cell proliferation sprouting angiogenesis chronic inflammatory response negative regulation of antigen processing and presentation of peptide or polysaccharide antigen via MHC class II negative regulation of dendritic cell antigen processing and presentation ant…	extracellular region extracellular region fibrinogen complex external side of plasma membrane extracellular matrix platelet alpha granule lumen	fibronectin binding integrin binding structural molecule activity calcium ion binding heparin binding low-density lipoprotein binding identical protein binding laminin binding proteoglycan binding eukaryotic cell surface binding fibroblast growth factor 2 binding transforming growth factor beta binding transforming growth factor beta binding fibrinogen binding collagen V binding
mascot_daemon_merge.mgf	29555	gi|37465	92	643	precursor polypeptide (AA -31 to 1139) [Homo sapiens]	133261	10.9		10	17	9606	7057	THBS1	MGI:98737	HGNC:11785	thrombospondin 1	THBS|THBS-1|TSP|TSP1	chr.15	pubmed	geneview	contig	HGNC:11785	homologene	MIM:188060|Ensembl:ENSG00000137801|HPRD:01765	human: THBS1 (THBS, THBS-1, TSP, TSP1)	mouse: Thbs1 (TSP-1, TSP1, Thbs-1, tbsp1)		activation of MAPK activity response to hypoxia negative regulation of endothelial cell proliferation negative regulation of endothelial cell proliferation sprouting angiogenesis chronic inflammatory response negative regulation of antigen processing and presentation of peptide or polysaccharide antigen via MHC class II negative regulation of dendritic cell antigen processing and presentation ant…	extracellular region extracellular region fibrinogen complex external side of plasma membrane extracellular matrix platelet alpha granule lumen	fibronectin binding integrin binding structural molecule activity calcium ion binding heparin binding low-density lipoprotein binding identical protein binding laminin binding proteoglycan binding eukaryotic cell surface binding fibroblast growth factor 2 binding transforming growth factor beta binding transforming growth factor beta binding fibrinogen binding collagen V binding
mascot_daemon_merge.mgf	29555	gi|40317626	92	643	thrombospondin 1 precursor [Homo sapiens]	133291	10.9		10	17	9606	7057	THBS1	MGI:98737	HGNC:11785	thrombospondin 1	THBS|THBS-1|TSP|TSP1	chr.15	pubmed	geneview	contig	HGNC:11785	homologene	MIM:188060|Ensembl:ENSG00000137801|HPRD:01765	human: THBS1 (THBS, THBS-1, TSP, TSP1)	mouse: Thbs1 (TSP-1, TSP1, Thbs-1, tbsp1)		activation of MAPK activity response to hypoxia negative regulation of endothelial cell proliferation negative regulation of endothelial cell proliferation sprouting angiogenesis chronic inflammatory response negative regulation of antigen processing and presentation of peptide or polysaccharide antigen via MHC class II negative regulation of dendritic cell antigen processing and presentation ant…	extracellular region extracellular region fibrinogen complex external side of plasma membrane extracellular matrix platelet alpha granule lumen	fibronectin binding integrin binding structural molecule activity calcium ion binding heparin binding low-density lipoprotein binding identical protein binding laminin binding proteoglycan binding eukaryotic cell surface binding fibroblast growth factor 2 binding transforming growth factor beta binding transforming growth factor beta binding fibrinogen binding collagen V binding
mascot_daemon_merge.mgf	29555	gi|158256710	92	643	unnamed protein product [Homo sapiens]	133204	10.9		10	17	9606	7057	THBS1	MGI:98737	HGNC:11785	thrombospondin 1	THBS|THBS-1|TSP|TSP1	chr.15	pubmed	geneview	contig	HGNC:11785	homologene	MIM:188060|Ensembl:ENSG00000137801|HPRD:01765	human: THBS1 (THBS, THBS-1, TSP, TSP1)	mouse: Thbs1 (TSP-1, TSP1, Thbs-1, tbsp1)		activation of MAPK activity response to hypoxia negative regulation of endothelial cell proliferation negative regulation of endothelial cell proliferation sprouting angiogenesis chronic inflammatory response negative regulation of antigen processing and presentation of peptide or polysaccharide antigen via MHC class II negative regulation of dendritic cell antigen processing and presentation ant…	extracellular region extracellular region fibrinogen complex external side of plasma membrane extracellular matrix platelet alpha granule lumen	fibronectin binding integrin binding structural molecule activity calcium ion binding heparin binding low-density lipoprotein binding identical protein binding laminin binding proteoglycan binding eukaryotic cell surface binding fibroblast growth factor 2 binding transforming growth factor beta binding transforming growth factor beta binding fibrinogen binding collagen V binding
mascot_daemon_merge.mgf	29555	gi|19071209	93	641	CD109 [Homo sapiens]	162530	7.6	0.17	8	15	9606	135228	CD109	MGI:2445221	HGNC:21685	CD109 molecule	CPAMD7|DKFZp762L1111|FLJ38569|FLJ41966|RP11-525G3.1	chr.6	pubmed	geneview	contig	HGNC:21685	homologene	MIM:608859|Ensembl:ENSG00000156535|HPRD:10590	human: CD109 (CPAMD7, DKFZp762L1111, FLJ38569, FLJ41966, RP11-525G3.1)	mouse: Cd109 (9930012E15Rik, AI480638, GARP)			extracellular region extracellular space plasma membrane anchored to membrane	serine-type endopeptidase inhibitor activity protein binding wide-spectrum protease inhibitor activity
mascot_daemon_merge.mgf	29555	gi|37359236	93	641	activated T-cell marker CD109 [Homo sapiens]	162423	7.6		8	15	9606	135228	CD109	MGI:2445221	HGNC:21685	CD109 molecule	CPAMD7|DKFZp762L1111|FLJ38569|FLJ41966|RP11-525G3.1	chr.6	pubmed	geneview	contig	HGNC:21685	homologene	MIM:608859|Ensembl:ENSG00000156535|HPRD:10590	human: CD109 (CPAMD7, DKFZp762L1111, FLJ38569, FLJ41966, RP11-525G3.1)	mouse: Cd109 (9930012E15Rik, AI480638, GARP)			extracellular region extracellular space plasma membrane anchored to membrane	serine-type endopeptidase inhibitor activity protein binding wide-spectrum protease inhibitor activity
mascot_daemon_merge.mgf	29555	gi|115529484	93	641	CD109 [Homo sapiens]	162500	7.6		8	15	9606	135228	CD109	MGI:2445221	HGNC:21685	CD109 molecule	CPAMD7|DKFZp762L1111|FLJ38569|FLJ41966|RP11-525G3.1	chr.6	pubmed	geneview	contig	HGNC:21685	homologene	MIM:608859|Ensembl:ENSG00000156535|HPRD:10590	human: CD109 (CPAMD7, DKFZp762L1111, FLJ38569, FLJ41966, RP11-525G3.1)	mouse: Cd109 (9930012E15Rik, AI480638, GARP)			extracellular region extracellular space plasma membrane anchored to membrane	serine-type endopeptidase inhibitor activity protein binding wide-spectrum protease inhibitor activity
mascot_daemon_merge.mgf	29555	gi|148491484	93	641	CD109 [Homo sapiens]	162413	7.6		8	15	9606	135228	CD109	MGI:2445221	HGNC:21685	CD109 molecule	CPAMD7|DKFZp762L1111|FLJ38569|FLJ41966|RP11-525G3.1	chr.6	pubmed	geneview	contig	HGNC:21685	homologene	MIM:608859|Ensembl:ENSG00000156535|HPRD:10590	human: CD109 (CPAMD7, DKFZp762L1111, FLJ38569, FLJ41966, RP11-525G3.1)	mouse: Cd109 (9930012E15Rik, AI480638, GARP)			extracellular region extracellular space plasma membrane anchored to membrane	serine-type endopeptidase inhibitor activity protein binding wide-spectrum protease inhibitor activity
mascot_daemon_merge.mgf	29555	gi|189069363	93	641	unnamed protein product [Homo sapiens]	162425	7.6		8	15	9606	135228	CD109	MGI:2445221	HGNC:21685	CD109 molecule	CPAMD7|DKFZp762L1111|FLJ38569|FLJ41966|RP11-525G3.1	chr.6	pubmed	geneview	contig	HGNC:21685	homologene	MIM:608859|Ensembl:ENSG00000156535|HPRD:10590	human: CD109 (CPAMD7, DKFZp762L1111, FLJ38569, FLJ41966, RP11-525G3.1)	mouse: Cd109 (9930012E15Rik, AI480638, GARP)			extracellular region extracellular space plasma membrane anchored to membrane	serine-type endopeptidase inhibitor activity protein binding wide-spectrum protease inhibitor activity
mascot_daemon_merge.mgf	29555	gi|62089410	92	639	thrombospondin 1 precursor variant [Homo sapiens]	138754	10.4		10	17	9606	7057	THBS1	MGI:98737	HGNC:11785	thrombospondin 1	THBS|THBS-1|TSP|TSP1	chr.15	pubmed	geneview	contig	HGNC:11785	homologene	MIM:188060|Ensembl:ENSG00000137801|HPRD:01765	human: THBS1 (THBS, THBS-1, TSP, TSP1)	mouse: Thbs1 (TSP-1, TSP1, Thbs-1, tbsp1)		activation of MAPK activity response to hypoxia negative regulation of endothelial cell proliferation negative regulation of endothelial cell proliferation sprouting angiogenesis chronic inflammatory response negative regulation of antigen processing and presentation of peptide or polysaccharide antigen via MHC class II negative regulation of dendritic cell antigen processing and presentation ant…	extracellular region extracellular region fibrinogen complex external side of plasma membrane extracellular matrix platelet alpha granule lumen	fibronectin binding integrin binding structural molecule activity calcium ion binding heparin binding low-density lipoprotein binding identical protein binding laminin binding proteoglycan binding eukaryotic cell surface binding fibroblast growth factor 2 binding transforming growth factor beta binding transforming growth factor beta binding fibrinogen binding collagen V binding
mascot_daemon_merge.mgf	29555	gi|114582196	94	638	PREDICTED: similar to COL3A1 protein isoform 5 [Pan troglodytes]	113083	8.8	0.29	8	25	9598	459815	COL3A1			collagen, type III, alpha 1	-	chr.2B	pubmed				homologene		human: COL3A1 (EDS4A, FLJ34534)	mouse: Col3a1 (AW550625, Col3a-1, KIAA4231, MMS10-W, Ms10w, mKIAA4231)
mascot_daemon_merge.mgf	29555	gi|4502951	94	637	collagen type III alpha 1 preproprotein [Homo sapiens]	139724	7		8	25	9606	1281	COL3A1	MGI:88453	HGNC:2201	collagen, type III, alpha 1	EDS4A|FLJ34534	chr.2	pubmed	geneview	contig	HGNC:2201	homologene	MIM:120180|Ensembl:ENSG00000168542|HPRD:00365	human: COL3A1 (EDS4A, FLJ34534)	mouse: Col3a1 (AW550625, Col3a-1, KIAA4231, MMS10-W, Ms10w, mKIAA4231)		cell-matrix adhesion transforming growth factor beta receptor signaling pathway integrin-mediated signaling pathway heart development response to radiation peptide cross-linking platelet activation collagen fibril organization collagen fibril organization collagen biosynthetic process collagen biosynthetic process response to cytokine stimulus wound healing wound healing fibril organization skin …	extracellular region collagen collagen type III collagen type III extracellular space extracellular space	integrin binding integrin binding extracellular matrix structural constituent protein binding platelet-derived growth factor binding
mascot_daemon_merge.mgf	29555	gi|119631314	94	637	collagen, type III, alpha 1 (Ehlers-Danlos syndrome type IV, autosomal dominant), isoform CRA_a [Homo sapiens]	106823	9.1		8	25	9606	1281	COL3A1	MGI:88453	HGNC:2201	collagen, type III, alpha 1	EDS4A|FLJ34534	chr.2	pubmed	geneview	contig	HGNC:2201	homologene	MIM:120180|Ensembl:ENSG00000168542|HPRD:00365	human: COL3A1 (EDS4A, FLJ34534)	mouse: Col3a1 (AW550625, Col3a-1, KIAA4231, MMS10-W, Ms10w, mKIAA4231)		cell-matrix adhesion transforming growth factor beta receptor signaling pathway integrin-mediated signaling pathway heart development response to radiation peptide cross-linking platelet activation collagen fibril organization collagen fibril organization collagen biosynthetic process collagen biosynthetic process response to cytokine stimulus wound healing wound healing fibril organization skin …	extracellular region collagen collagen type III collagen type III extracellular space extracellular space	integrin binding integrin binding extracellular matrix structural constituent protein binding platelet-derived growth factor binding
mascot_daemon_merge.mgf	29555	gi|124056490	94	637	RecName: Full=Collagen alpha-1(III) chain; Flags: Precursor	139733	7		8	25	9606	1281	COL3A1	MGI:88453	HGNC:2201	collagen, type III, alpha 1	EDS4A|FLJ34534	chr.2	pubmed	geneview	contig	HGNC:2201	homologene	MIM:120180|Ensembl:ENSG00000168542|HPRD:00365	human: COL3A1 (EDS4A, FLJ34534)	mouse: Col3a1 (AW550625, Col3a-1, KIAA4231, MMS10-W, Ms10w, mKIAA4231)		cell-matrix adhesion transforming growth factor beta receptor signaling pathway integrin-mediated signaling pathway heart development response to radiation peptide cross-linking platelet activation collagen fibril organization collagen fibril organization collagen biosynthetic process collagen biosynthetic process response to cytokine stimulus wound healing wound healing fibril organization skin …	extracellular region collagen collagen type III collagen type III extracellular space extracellular space	integrin binding integrin binding extracellular matrix structural constituent protein binding platelet-derived growth factor binding
mascot_daemon_merge.mgf	29555	gi|14917115	95	626	keratin 31 [Homo sapiens]	48633	21.6	0.81	8	9	9606	3881	KRT31	MGI:1309993	HGNC:6448	keratin 31	HA1|Ha-1|KRTHA1|MGC138630|hHa1	chr.17	pubmed	geneview	contig	HGNC:6448	homologene	MIM:601077|Ensembl:ENSG00000094796|HPRD:03047	human: KRT31 (HA1, Ha-1, KRTHA1, MGC138630, hHa1)	mouse: Krt31 (Ha1, Kha1, Krt1-1, MKHA-1)		epidermis development	intermediate filament	structural constituent of cytoskeleton protein binding
mascot_daemon_merge.mgf	29555	gi|5031857	96	612	L-lactate dehydrogenase A isoform 1 [Homo sapiens]	36950	33.1	0.97	10	26	9606	3939	LDHA	MGI:96759	HGNC:6535	lactate dehydrogenase A	LDH-M|LDH1|PIG19	chr.11	pubmed	geneview	contig	HGNC:6535	homologene	MIM:150000|Ensembl:ENSG00000134333|HPRD:01025	human: LDHA (LDH-M, LDH1, PIG19)	mouse: Ldha (LDH-A, Ldh-1, Ldh1, l7R2)	fly: ImpL3 (CG10160, DmelCG10160, IMP-L3, LDH, dmLDH)	anaerobic glycolysis cellular carbohydrate metabolic process oxidation reduction	cytoplasm cytosol	L-lactate dehydrogenase activity protein binding oxidoreductase activity
mascot_daemon_merge.mgf	29555	gi|13786849	96	612	Chain A, Human Muscle L-Lactate Dehydrogenase M Chain, Ternary Complex With Nadh And Oxamate	36819	33.2		10	26
mascot_daemon_merge.mgf	29555	gi|1168695	97	609	RecName: Full=Biotinidase; Short=Biotinase; Flags: Precursor	59730	18.9	0.72	7	16	9606	686	BTD	MGI:1347001	HGNC:1122	biotinidase	-	chr.3	pubmed	geneview	contig	HGNC:1122	homologene	MIM:609019|Ensembl:ENSG00000169814|HPRD:08359	human: BTD	mouse: Btd	fly: vanin-like (CG32754, CG3648, DmelCG32754, Vanin-like) CG32751 (CG3648, DmelCG32751)	nitrogen compound metabolic process central nervous system development epidermis development	extracellular region nucleolus perikaryon apical part of cell	biotin carboxylase activity biotinidase activity
mascot_daemon_merge.mgf	29555	gi|194376872	97	609	unnamed protein product [Homo sapiens]	62383	18.2		7	16	9606	686	BTD	MGI:1347001	HGNC:1122	biotinidase	-	chr.3	pubmed	geneview	contig	HGNC:1122	homologene	MIM:609019|Ensembl:ENSG00000169814|HPRD:08359	human: BTD	mouse: Btd	fly: vanin-like (CG32754, CG3648, DmelCG32754, Vanin-like) CG32751 (CG3648, DmelCG32751)	nitrogen compound metabolic process central nervous system development epidermis development	extracellular region nucleolus perikaryon apical part of cell	biotin carboxylase activity biotinidase activity
mascot_daemon_merge.mgf	29555	gi|194384802	97	609	unnamed protein product [Homo sapiens]	62203	18.2		7	16	9606	686	BTD	MGI:1347001	HGNC:1122	biotinidase	-	chr.3	pubmed	geneview	contig	HGNC:1122	homologene	MIM:609019|Ensembl:ENSG00000169814|HPRD:08359	human: BTD	mouse: Btd	fly: vanin-like (CG32754, CG3648, DmelCG32754, Vanin-like) CG32751 (CG3648, DmelCG32751)	nitrogen compound metabolic process central nervous system development epidermis development	extracellular region nucleolus perikaryon apical part of cell	biotin carboxylase activity biotinidase activity
mascot_daemon_merge.mgf	29555	gi|221043776	97	609	unnamed protein product [Homo sapiens]	59756	18.9		7	16	9606	686	BTD	MGI:1347001	HGNC:1122	biotinidase	-	chr.3	pubmed	geneview	contig	HGNC:1122	homologene	MIM:609019|Ensembl:ENSG00000169814|HPRD:08359	human: BTD	mouse: Btd	fly: vanin-like (CG32754, CG3648, DmelCG32754, Vanin-like) CG32751 (CG3648, DmelCG32751)	nitrogen compound metabolic process central nervous system development epidermis development	extracellular region nucleolus perikaryon apical part of cell	biotin carboxylase activity biotinidase activity
mascot_daemon_merge.mgf	29555	gi|2213819	98	609	secreted frizzled-related protein [Homo sapiens]	36203	40.3	2.28	8	24	9606	6422	SFRP1	MGI:892014	HGNC:10776	secreted frizzled-related protein 1	FRP|FRP-1|FRP1|FrzA|SARP2	chr.8	pubmed	geneview	contig	HGNC:10776	homologene	MIM:604156|Ensembl:ENSG00000104332|HPRD:09165	human: SFRP1 (FRP, FRP-1, FRP1, FrzA, SARP2)	mouse: Sfrp1 (2210415K03Rik, AW011917, AW107218, AW742929, sFRP-1)		somitogenesis anti-apoptosis signal transduction multicellular organismal development anatomical structure morphogenesis Wnt receptor signaling pathway cell differentiation	extracellular region extracellular space	protein binding
mascot_daemon_merge.mgf	29555	gi|2415417	98	609	secreted apoptosis related protein 2 [Homo sapiens]	36300	40.1		8	24	9606	6422	SFRP1	MGI:892014	HGNC:10776	secreted frizzled-related protein 1	FRP|FRP-1|FRP1|FrzA|SARP2	chr.8	pubmed	geneview	contig	HGNC:10776	homologene	MIM:604156|Ensembl:ENSG00000104332|HPRD:09165	human: SFRP1 (FRP, FRP-1, FRP1, FrzA, SARP2)	mouse: Sfrp1 (2210415K03Rik, AW011917, AW107218, AW742929, sFRP-1)		somitogenesis anti-apoptosis signal transduction multicellular organismal development anatomical structure morphogenesis Wnt receptor signaling pathway cell differentiation	extracellular region extracellular space	protein binding
mascot_daemon_merge.mgf	29555	gi|56117838	98	609	secreted frizzled-related protein 1 [Homo sapiens]	36274	40.1		8	24	9606	6422	SFRP1	MGI:892014	HGNC:10776	secreted frizzled-related protein 1	FRP|FRP-1|FRP1|FrzA|SARP2	chr.8	pubmed	geneview	contig	HGNC:10776	homologene	MIM:604156|Ensembl:ENSG00000104332|HPRD:09165	human: SFRP1 (FRP, FRP-1, FRP1, FrzA, SARP2)	mouse: Sfrp1 (2210415K03Rik, AW011917, AW107218, AW742929, sFRP-1)		somitogenesis anti-apoptosis signal transduction multicellular organismal development anatomical structure morphogenesis Wnt receptor signaling pathway cell differentiation	extracellular region extracellular space	protein binding
mascot_daemon_merge.mgf	29555	gi|4557373	97	607	biotinidase precursor [Homo sapiens]	62006	18.2		7	16	9606	686	BTD	MGI:1347001	HGNC:1122	biotinidase	-	chr.3	pubmed	geneview	contig	HGNC:1122	homologene	MIM:609019|Ensembl:ENSG00000169814|HPRD:08359	human: BTD	mouse: Btd	fly: vanin-like (CG32754, CG3648, DmelCG32754, Vanin-like) CG32751 (CG3648, DmelCG32751)	nitrogen compound metabolic process central nervous system development epidermis development	extracellular region nucleolus perikaryon apical part of cell	biotin carboxylase activity biotinidase activity
mascot_daemon_merge.mgf	29555	gi|18201909	99	603	vascular cell adhesion molecule 1 isoform b precursor [Homo sapiens]	72065	23	0.57	10	11	9606	7412	VCAM1	MGI:98926	HGNC:12663	vascular cell adhesion molecule 1	CD106|DKFZp779G2333|INCAM-100|MGC99561	chr.1	pubmed	geneview	contig	HGNC:12663	homologene	MIM:192225|Ensembl:ENSG00000162692|HPRD:01888	human: VCAM1 (CD106, DKFZp779G2333, INCAM-100, MGC99561)	mouse: Vcam1 (CD106, Vcam-1)		heterophilic cell adhesion membrane to membrane docking B cell differentiation positive regulation of T cell proliferation interspecies interaction between organisms leukocyte tethering or rolling	extracellular space microvillus external side of plasma membrane membrane integral to membrane filopodium apical part of cell	integrin binding cell adhesion molecule binding cell adhesion molecule binding
mascot_daemon_merge.mgf	29555	gi|9910270	100	603	olfactomedin-like 3 [Homo sapiens]	46380	28.3	0.86	8	14	9606	56944	OLFML3	MGI:1914877	HGNC:24956	olfactomedin-like 3	HNOEL-iso|OLF44	chr.1	pubmed	geneview	contig	HGNC:24956	homologene	MIM:610088|Ensembl:ENSG00000116774|HPRD:14878	human: OLFML3 (HNOEL-iso, OLF44)	mouse: Olfml3 (2810002E22Rik, AI115209, AW550633, HNOEL-iso, ONT3, mONT3)		multicellular organismal development	extracellular region
mascot_daemon_merge.mgf	29555	gi|37183026	100	603	olfactomedin-like [Homo sapiens]	46408	28.3		8	14	9606	56944	OLFML3	MGI:1914877	HGNC:24956	olfactomedin-like 3	HNOEL-iso|OLF44	chr.1	pubmed	geneview	contig	HGNC:24956	homologene	MIM:610088|Ensembl:ENSG00000116774|HPRD:14878	human: OLFML3 (HNOEL-iso, OLF44)	mouse: Olfml3 (2810002E22Rik, AI115209, AW550633, HNOEL-iso, ONT3, mONT3)		multicellular organismal development	extracellular region
mascot_daemon_merge.mgf	29555	gi|62896501	100	603	olfactomedin-like 3 variant [Homo sapiens]	46500	28.3		8	14	9606	56944	OLFML3	MGI:1914877	HGNC:24956	olfactomedin-like 3	HNOEL-iso|OLF44	chr.1	pubmed	geneview	contig	HGNC:24956	homologene	MIM:610088|Ensembl:ENSG00000116774|HPRD:14878	human: OLFML3 (HNOEL-iso, OLF44)	mouse: Olfml3 (2810002E22Rik, AI115209, AW550633, HNOEL-iso, ONT3, mONT3)		multicellular organismal development	extracellular region
mascot_daemon_merge.mgf	29555	gi|114558697	100	603	PREDICTED: olfactomedin-like 3 isoform 2 [Pan troglodytes]	44017	29.8		8	14	9598	457963	OLFML3			olfactomedin-like 3	-	chr.1	pubmed				homologene		human: OLFML3 (HNOEL-iso, OLF44)	mouse: Olfml3 (2810002E22Rik, AI115209, AW550633, HNOEL-iso, ONT3, mONT3)
mascot_daemon_merge.mgf	29555	gi|114558699	100	603	PREDICTED: olfactomedin-like 3 isoform 1 [Pan troglodytes]	39300	33.3		8	14	9598	457963	OLFML3			olfactomedin-like 3	-	chr.1	pubmed				homologene		human: OLFML3 (HNOEL-iso, OLF44)	mouse: Olfml3 (2810002E22Rik, AI115209, AW550633, HNOEL-iso, ONT3, mONT3)
mascot_daemon_merge.mgf	29555	gi|4507875	99	600	vascular cell adhesion molecule 1 isoform a precursor [Homo sapiens]	82308	20.2		10	11	9606	7412	VCAM1	MGI:98926	HGNC:12663	vascular cell adhesion molecule 1	CD106|DKFZp779G2333|INCAM-100|MGC99561	chr.1	pubmed	geneview	contig	HGNC:12663	homologene	MIM:192225|Ensembl:ENSG00000162692|HPRD:01888	human: VCAM1 (CD106, DKFZp779G2333, INCAM-100, MGC99561)	mouse: Vcam1 (CD106, Vcam-1)		heterophilic cell adhesion membrane to membrane docking B cell differentiation positive regulation of T cell proliferation interspecies interaction between organisms leukocyte tethering or rolling	extracellular space microvillus external side of plasma membrane membrane integral to membrane filopodium apical part of cell	integrin binding cell adhesion molecule binding cell adhesion molecule binding
mascot_daemon_merge.mgf	29555	gi|62898093	99	600	vascular cell adhesion molecule 1 isoform a precursor variant [Homo sapiens]	82296	20.2		10	11	9606	7412	VCAM1	MGI:98926	HGNC:12663	vascular cell adhesion molecule 1	CD106|DKFZp779G2333|INCAM-100|MGC99561	chr.1	pubmed	geneview	contig	HGNC:12663	homologene	MIM:192225|Ensembl:ENSG00000162692|HPRD:01888	human: VCAM1 (CD106, DKFZp779G2333, INCAM-100, MGC99561)	mouse: Vcam1 (CD106, Vcam-1)		heterophilic cell adhesion membrane to membrane docking B cell differentiation positive regulation of T cell proliferation interspecies interaction between organisms leukocyte tethering or rolling	extracellular space microvillus external side of plasma membrane membrane integral to membrane filopodium apical part of cell	integrin binding cell adhesion molecule binding cell adhesion molecule binding
mascot_daemon_merge.mgf	29555	gi|62898003	100	600	olfactomedin-like 3 variant [Homo sapiens]	46377	28.3		8	14	9606	56944	OLFML3	MGI:1914877	HGNC:24956	olfactomedin-like 3	HNOEL-iso|OLF44	chr.1	pubmed	geneview	contig	HGNC:24956	homologene	MIM:610088|Ensembl:ENSG00000116774|HPRD:14878	human: OLFML3 (HNOEL-iso, OLF44)	mouse: Olfml3 (2810002E22Rik, AI115209, AW550633, HNOEL-iso, ONT3, mONT3)		multicellular organismal development	extracellular region
mascot_daemon_merge.mgf	29555	gi|32059	101	598	unnamed protein product [Homo sapiens]	42910	29.4	1.31	7	13	9606	2683	B4GALT1	MGI:95705	HGNC:924	UDP-Gal:betaGlcNAc beta 1,4- galactosyltransferase, polypeptide 1	B4GAL-T1|DKFZp686N19253|GGTB2|GT1|GTB|MGC50983|beta4Gal-T1	chr.9	pubmed	geneview	contig	HGNC:924	homologene	MIM:137060|Ensembl:ENSG00000086062|HPRD:00659	human: B4GALT1 (B4GAL-T1, DKFZp686N19253, GGTB2, GT1, GTB, MGC50983, beta4Gal-T1)	mouse: B4galt1 (AA407245, B-1,4-GalT, GalT, Ggtb, Ggtb2)	fly: beta4GalNAcTA (BcDNA:GH13356, CG8536, DmGalT, DmelCG8536, anon-WO0118547.128, b4GalNAcTA, beta4Gal-NAcTA, beta4GalTA, dbeta4GalTA)	epithelial cell development acute inflammatory response carbohydrate metabolic process lactose biosynthetic process galactose metabolic process protein amino acid terminal N-glycosylation cell adhesion binding of sperm to zona pellucida penetration of zona pellucida negative regulation of cell proliferation glycoprotein biosynthetic process oligosaccharide biosynthetic process oligosaccharide bio…	Golgi trans cisterna extracellular region cytoplasm Golgi apparatus plasma membrane external side of plasma membrane integral to membrane basolateral plasma membrane desmosome glycocalyx brush border membrane	beta-N-acetylglucosaminylglycopeptide beta-1,4-galactosyltransferase activity N-acetyllactosamine synthase activity lactose synthase activity cytoskeletal protein binding transferase activity, transferring glycosyl groups manganese ion binding metal ion binding
mascot_daemon_merge.mgf	29555	gi|306813	101	598	beta 1,4-galactosyl-transferase precursor (EC 2.4.1.22)	44305	28.5		7	13	9606	2683	B4GALT1	MGI:95705	HGNC:924	UDP-Gal:betaGlcNAc beta 1,4- galactosyltransferase, polypeptide 1	B4GAL-T1|DKFZp686N19253|GGTB2|GT1|GTB|MGC50983|beta4Gal-T1	chr.9	pubmed	geneview	contig	HGNC:924	homologene	MIM:137060|Ensembl:ENSG00000086062|HPRD:00659	human: B4GALT1 (B4GAL-T1, DKFZp686N19253, GGTB2, GT1, GTB, MGC50983, beta4Gal-T1)	mouse: B4galt1 (AA407245, B-1,4-GalT, GalT, Ggtb, Ggtb2)	fly: beta4GalNAcTA (BcDNA:GH13356, CG8536, DmGalT, DmelCG8536, anon-WO0118547.128, b4GalNAcTA, beta4Gal-NAcTA, beta4GalTA, dbeta4GalTA)	epithelial cell development acute inflammatory response carbohydrate metabolic process lactose biosynthetic process galactose metabolic process protein amino acid terminal N-glycosylation cell adhesion binding of sperm to zona pellucida penetration of zona pellucida negative regulation of cell proliferation glycoprotein biosynthetic process oligosaccharide biosynthetic process oligosaccharide bio…	Golgi trans cisterna extracellular region cytoplasm Golgi apparatus plasma membrane external side of plasma membrane integral to membrane basolateral plasma membrane desmosome glycocalyx brush border membrane	beta-N-acetylglucosaminylglycopeptide beta-1,4-galactosyltransferase activity N-acetyllactosamine synthase activity lactose synthase activity cytoskeletal protein binding transferase activity, transferring glycosyl groups manganese ion binding metal ion binding
mascot_daemon_merge.mgf	29555	gi|306814	101	598	alt. beta 1,4-galactosyl-transferase precursor	43011	29.4		7	13	9606	2683	B4GALT1	MGI:95705	HGNC:924	UDP-Gal:betaGlcNAc beta 1,4- galactosyltransferase, polypeptide 1	B4GAL-T1|DKFZp686N19253|GGTB2|GT1|GTB|MGC50983|beta4Gal-T1	chr.9	pubmed	geneview	contig	HGNC:924	homologene	MIM:137060|Ensembl:ENSG00000086062|HPRD:00659	human: B4GALT1 (B4GAL-T1, DKFZp686N19253, GGTB2, GT1, GTB, MGC50983, beta4Gal-T1)	mouse: B4galt1 (AA407245, B-1,4-GalT, GalT, Ggtb, Ggtb2)	fly: beta4GalNAcTA (BcDNA:GH13356, CG8536, DmGalT, DmelCG8536, anon-WO0118547.128, b4GalNAcTA, beta4Gal-NAcTA, beta4GalTA, dbeta4GalTA)	epithelial cell development acute inflammatory response carbohydrate metabolic process lactose biosynthetic process galactose metabolic process protein amino acid terminal N-glycosylation cell adhesion binding of sperm to zona pellucida penetration of zona pellucida negative regulation of cell proliferation glycoprotein biosynthetic process oligosaccharide biosynthetic process oligosaccharide bio…	Golgi trans cisterna extracellular region cytoplasm Golgi apparatus plasma membrane external side of plasma membrane integral to membrane basolateral plasma membrane desmosome glycocalyx brush border membrane	beta-N-acetylglucosaminylglycopeptide beta-1,4-galactosyltransferase activity N-acetyllactosamine synthase activity lactose synthase activity cytoskeletal protein binding transferase activity, transferring glycosyl groups manganese ion binding metal ion binding
mascot_daemon_merge.mgf	29555	gi|13929462	101	598	UDP-Gal:betaGlcNAc beta 1,4- galactosyltransferase 1, membrane-bound form [Homo sapiens]	44291	28.4		7	13	9606	2683	B4GALT1	MGI:95705	HGNC:924	UDP-Gal:betaGlcNAc beta 1,4- galactosyltransferase, polypeptide 1	B4GAL-T1|DKFZp686N19253|GGTB2|GT1|GTB|MGC50983|beta4Gal-T1	chr.9	pubmed	geneview	contig	HGNC:924	homologene	MIM:137060|Ensembl:ENSG00000086062|HPRD:00659	human: B4GALT1 (B4GAL-T1, DKFZp686N19253, GGTB2, GT1, GTB, MGC50983, beta4Gal-T1)	mouse: B4galt1 (AA407245, B-1,4-GalT, GalT, Ggtb, Ggtb2)	fly: beta4GalNAcTA (BcDNA:GH13356, CG8536, DmGalT, DmelCG8536, anon-WO0118547.128, b4GalNAcTA, beta4Gal-NAcTA, beta4GalTA, dbeta4GalTA)	epithelial cell development acute inflammatory response carbohydrate metabolic process lactose biosynthetic process galactose metabolic process protein amino acid terminal N-glycosylation cell adhesion binding of sperm to zona pellucida penetration of zona pellucida negative regulation of cell proliferation glycoprotein biosynthetic process oligosaccharide biosynthetic process oligosaccharide bio…	Golgi trans cisterna extracellular region cytoplasm Golgi apparatus plasma membrane external side of plasma membrane integral to membrane basolateral plasma membrane desmosome glycocalyx brush border membrane	beta-N-acetylglucosaminylglycopeptide beta-1,4-galactosyltransferase activity N-acetyllactosamine synthase activity lactose synthase activity cytoskeletal protein binding transferase activity, transferring glycosyl groups manganese ion binding metal ion binding
mascot_daemon_merge.mgf	29555	gi|34990	101	596	N-acetylglucosamide-(beta 1-4)-galactosyltransferase; lactose synthase [Homo sapiens]	44490	28.4		7	13	9606	2683	B4GALT1	MGI:95705	HGNC:924	UDP-Gal:betaGlcNAc beta 1,4- galactosyltransferase, polypeptide 1	B4GAL-T1|DKFZp686N19253|GGTB2|GT1|GTB|MGC50983|beta4Gal-T1	chr.9	pubmed	geneview	contig	HGNC:924	homologene	MIM:137060|Ensembl:ENSG00000086062|HPRD:00659	human: B4GALT1 (B4GAL-T1, DKFZp686N19253, GGTB2, GT1, GTB, MGC50983, beta4Gal-T1)	mouse: B4galt1 (AA407245, B-1,4-GalT, GalT, Ggtb, Ggtb2)	fly: beta4GalNAcTA (BcDNA:GH13356, CG8536, DmGalT, DmelCG8536, anon-WO0118547.128, b4GalNAcTA, beta4Gal-NAcTA, beta4GalTA, dbeta4GalTA)	epithelial cell development acute inflammatory response carbohydrate metabolic process lactose biosynthetic process galactose metabolic process protein amino acid terminal N-glycosylation cell adhesion binding of sperm to zona pellucida penetration of zona pellucida negative regulation of cell proliferation glycoprotein biosynthetic process oligosaccharide biosynthetic process oligosaccharide bio…	Golgi trans cisterna extracellular region cytoplasm Golgi apparatus plasma membrane external side of plasma membrane integral to membrane basolateral plasma membrane desmosome glycocalyx brush border membrane	beta-N-acetylglucosaminylglycopeptide beta-1,4-galactosyltransferase activity N-acetyllactosamine synthase activity lactose synthase activity cytoskeletal protein binding transferase activity, transferring glycosyl groups manganese ion binding metal ion binding
mascot_daemon_merge.mgf	29555	gi|22218677	102	591	Chain C, Prommp-2TIMP-2 Complex	22425	40.7	3.83	7	26
mascot_daemon_merge.mgf	29555	gi|30354619	103	590	YWHAZ protein [Homo sapiens]	35542	25.9	1.02	7	21	9606	7534	YWHAZ	MGI:109484	HGNC:12855	tyrosine 3-monooxygenase/tryptophan 5-monooxygenase activation protein, zeta polypeptide	KCIP-1|MGC111427|MGC126532|MGC138156	chr.8	pubmed	geneview	contig	HGNC:12855	homologene	MIM:601288|Ensembl:ENSG00000164924|HPRD:03183	human: YWHAZ (KCIP-1, MGC111427, MGC126532, MGC138156)	mouse: Ywhaz (1110013I11Rik, AI596267, AL022924, AU020854)	fly: 14-3-3zeta (14-3-3, 2G1, 4-3-3 zeta, 5.11, 549, BEST:GH05075, CG17870, D14-3-3, D14-3-3zeta, DmelCG17870, K, PAR5, Par-5, l(2)07103, l(2)46CFe, l(2)46Ee, leo)	protein targeting anti-apoptosis signal transduction	nucleus cytoplasm mitochondrion melanosome	transcription factor binding protein domain specific binding
mascot_daemon_merge.mgf	29555	gi|49119653	103	590	YWHAZ protein [Homo sapiens]	30100	31.3		7	21	9606	7534	YWHAZ	MGI:109484	HGNC:12855	tyrosine 3-monooxygenase/tryptophan 5-monooxygenase activation protein, zeta polypeptide	KCIP-1|MGC111427|MGC126532|MGC138156	chr.8	pubmed	geneview	contig	HGNC:12855	homologene	MIM:601288|Ensembl:ENSG00000164924|HPRD:03183	human: YWHAZ (KCIP-1, MGC111427, MGC126532, MGC138156)	mouse: Ywhaz (1110013I11Rik, AI596267, AL022924, AU020854)	fly: 14-3-3zeta (14-3-3, 2G1, 4-3-3 zeta, 5.11, 549, BEST:GH05075, CG17870, D14-3-3, D14-3-3zeta, DmelCG17870, K, PAR5, Par-5, l(2)07103, l(2)46CFe, l(2)46Ee, leo)	protein targeting anti-apoptosis signal transduction	nucleus cytoplasm mitochondrion melanosome	transcription factor binding protein domain specific binding
mascot_daemon_merge.mgf	29555	gi|83754467	103	590	Chain A, Molecular Basis For The Recognition Of Phosphorylated And Phosphoacetylated Histone H3 By 14-3-3	29413	32.2		7	21
mascot_daemon_merge.mgf	29555	gi|4758412	104	588	polypeptide N-acetylgalactosaminyltransferase 2 [Homo sapiens]	65433	18.4	0.56	9	15	9606	2590	GALNT2	MGI:894694	HGNC:4124	UDP-N-acetyl-alpha-D-galactosamine:polypeptide N-acetylgalactosaminyltransferase 2 (GalNAc-T2)	GalNAc-T2	chr.1	pubmed	geneview	contig	HGNC:4124	homologene	MIM:602274|Ensembl:ENSG00000143641|HPRD:03782	human: GALNT2 (GalNAc-T2)	mouse: Galnt2 (AI480629)	fly: pgant2 (CG3254, DmelCG3254)	immunoglobulin biosynthetic process protein amino acid O-linked glycosylation via serine protein amino acid O-linked glycosylation via threonine	extracellular region Golgi apparatus Golgi stack membrane integral to membrane integral to Golgi membrane perinuclear region of cytoplasm	polypeptide N-acetylgalactosaminyltransferase activity calcium ion binding sugar binding transferase activity, transferring glycosyl groups manganese ion binding
mascot_daemon_merge.mgf	29555	gi|158261119	104	588	unnamed protein product [Homo sapiens]	65465	18.4		9	15	9606	2590	GALNT2	MGI:894694	HGNC:4124	UDP-N-acetyl-alpha-D-galactosamine:polypeptide N-acetylgalactosaminyltransferase 2 (GalNAc-T2)	GalNAc-T2	chr.1	pubmed	geneview	contig	HGNC:4124	homologene	MIM:602274|Ensembl:ENSG00000143641|HPRD:03782	human: GALNT2 (GalNAc-T2)	mouse: Galnt2 (AI480629)	fly: pgant2 (CG3254, DmelCG3254)	immunoglobulin biosynthetic process protein amino acid O-linked glycosylation via serine protein amino acid O-linked glycosylation via threonine	extracellular region Golgi apparatus Golgi stack membrane integral to membrane integral to Golgi membrane perinuclear region of cytoplasm	polypeptide N-acetylgalactosaminyltransferase activity calcium ion binding sugar binding transferase activity, transferring glycosyl groups manganese ion binding
mascot_daemon_merge.mgf	29555	gi|4507953	103	585	tyrosine 3/tryptophan 5 -monooxygenase activation protein, zeta polypeptide [Homo sapiens]	27899	33.9		7	21	9606	7534	YWHAZ	MGI:109484	HGNC:12855	tyrosine 3-monooxygenase/tryptophan 5-monooxygenase activation protein, zeta polypeptide	KCIP-1|MGC111427|MGC126532|MGC138156	chr.8	pubmed	geneview	contig	HGNC:12855	homologene	MIM:601288|Ensembl:ENSG00000164924|HPRD:03183	human: YWHAZ (KCIP-1, MGC111427, MGC126532, MGC138156)	mouse: Ywhaz (1110013I11Rik, AI596267, AL022924, AU020854)	fly: 14-3-3zeta (14-3-3, 2G1, 4-3-3 zeta, 5.11, 549, BEST:GH05075, CG17870, D14-3-3, D14-3-3zeta, DmelCG17870, K, PAR5, Par-5, l(2)07103, l(2)46CFe, l(2)46Ee, leo)	protein targeting anti-apoptosis signal transduction	nucleus cytoplasm mitochondrion melanosome	transcription factor binding protein domain specific binding
mascot_daemon_merge.mgf	29555	gi|161172138	103	585	Chain A, Phosphorylation Independent Interactions Between 14-3-3 And Exoenzyme S: From Structure To Pathogenesis	26439	36.1		7	21
mascot_daemon_merge.mgf	29555	gi|22137780	105	584	Heat shock protein 70kDa family, member 13 [Homo sapiens]	52012	23.6	0.74	10	12	9606	6782	HSPA13	MGI:1309463	HGNC:11375	heat shock protein 70kDa family, member 13	STCH	chr.21	pubmed	geneview	contig	HGNC:11375	homologene	MIM:601100|Ensembl:ENSG00000155304|HPRD:03061	human: HSPA13 (STCH)	mouse: Hspa13 (1600002I10Rik, AV006182, B230217N24Rik, Stch)			endoplasmic reticulum microsome	nucleotide binding ATP binding
mascot_daemon_merge.mgf	29555	gi|48928056	105	584	heat shock protein 70kDa family member 13 precursor [Homo sapiens]	51952	23.6		10	12	9606	6782	HSPA13	MGI:1309463	HGNC:11375	heat shock protein 70kDa family, member 13	STCH	chr.21	pubmed	geneview	contig	HGNC:11375	homologene	MIM:601100|Ensembl:ENSG00000155304|HPRD:03061	human: HSPA13 (STCH)	mouse: Hspa13 (1600002I10Rik, AV006182, B230217N24Rik, Stch)			endoplasmic reticulum microsome	nucleotide binding ATP binding
mascot_daemon_merge.mgf	29555	gi|62898125	105	584	stress 70 protein chaperone, microsome-associated, 60kDa precursor variant [Homo sapiens]	51949	23.6		10	12	9606	6782	HSPA13	MGI:1309463	HGNC:11375	heat shock protein 70kDa family, member 13	STCH	chr.21	pubmed	geneview	contig	HGNC:11375	homologene	MIM:601100|Ensembl:ENSG00000155304|HPRD:03061	human: HSPA13 (STCH)	mouse: Hspa13 (1600002I10Rik, AV006182, B230217N24Rik, Stch)			endoplasmic reticulum microsome	nucleotide binding ATP binding
mascot_daemon_merge.mgf	29555	gi|119630462	105	584	stress 70 protein chaperone, microsome-associated, 60kDa, isoform CRA_c [Homo sapiens]	44643	27.6		10	12	9606	6782	HSPA13	MGI:1309463	HGNC:11375	heat shock protein 70kDa family, member 13	STCH	chr.21	pubmed	geneview	contig	HGNC:11375	homologene	MIM:601100|Ensembl:ENSG00000155304|HPRD:03061	human: HSPA13 (STCH)	mouse: Hspa13 (1600002I10Rik, AV006182, B230217N24Rik, Stch)			endoplasmic reticulum microsome	nucleotide binding ATP binding
mascot_daemon_merge.mgf	29555	gi|4557305	106	574	fructose-bisphosphate aldolase A [Homo sapiens]	39851	45.6	1.05	9	11	9606	226	ALDOA	MGI:87994	HGNC:414	aldolase A, fructose-bisphosphate	ALDA|MGC10942|MGC17716|MGC17767	chr.16	pubmed	geneview	contig	HGNC:414	homologene	MIM:103850|Ensembl:ENSG00000149925|HPRD:00070	human: ALDOA (ALDA, MGC10942, MGC17716, MGC17767)	mouse: Aldoa (Aldo-1, Aldo1, MGC107164)		glycolysis ATP biosynthetic process striated muscle contraction actin filament organization metabolic process regulation of cell shape fructose 1,6-bisphosphate metabolic process muscle maintenance	nucleus cytoplasm actin cytoskeleton I band extracellular vesicular exosome	actin binding fructose-bisphosphate aldolase activity tubulin binding lyase activity identical protein binding fructose binding
mascot_daemon_merge.mgf	29555	gi|4557976	106	574	Chain A, Human Muscle Fructose 1,6-Bisphosphate Aldolase Complexed With Fructose 1,6-Bisphosphate	39720	45.7		9	11
mascot_daemon_merge.mgf	29555	gi|4506141	107	568	HtrA serine peptidase 1 precursor [Homo sapiens]	52167	25.8	0.74	8	8	9606	5654	HTRA1	MGI:1929076	HGNC:9476	HtrA serine peptidase 1	ARMD7|HtrA|L56|ORF480|PRSS11	chr.10	pubmed	geneview	contig	HGNC:9476	homologene	MIM:602194|Ensembl:ENSG00000166033|HPRD:03725	human: HTRA1 (ARMD7, HtrA, L56, ORF480, PRSS11)	mouse: Htra1 (AI429470, HTRA, L56, Prss11, RSPP11)		regulation of cell growth proteolysis negative regulation of BMP signaling pathway	extracellular region extracellular space	serine-type endopeptidase activity insulin-like growth factor binding peptidase activity
mascot_daemon_merge.mgf	29555	gi|116283290	107	568	HTRA1 protein [Homo sapiens]	48292	27.9		8	8	9606	5654	HTRA1	MGI:1929076	HGNC:9476	HtrA serine peptidase 1	ARMD7|HtrA|L56|ORF480|PRSS11	chr.10	pubmed	geneview	contig	HGNC:9476	homologene	MIM:602194|Ensembl:ENSG00000166033|HPRD:03725	human: HTRA1 (ARMD7, HtrA, L56, ORF480, PRSS11)	mouse: Htra1 (AI429470, HTRA, L56, Prss11, RSPP11)		regulation of cell growth proteolysis negative regulation of BMP signaling pathway	extracellular region extracellular space	serine-type endopeptidase activity insulin-like growth factor binding peptidase activity
mascot_daemon_merge.mgf	29555	gi|1195531	108	566	type I keratin 16; K16 [Homo sapiens]	51548	24.3	0.52	10	13	9606	3868	KRT16	MGI:96690	HGNC:6423	keratin 16	CK16|K16|K1CP|KRT16A|NEPPK	chr.17	pubmed	geneview	contig	HGNC:6423	homologene	MIM:148067|Ensembl:ENSG00000186832|HPRD:01018	human: KRT16 (CK16, K16, K1CP, KRT16A, NEPPK)	mouse: Krt16 (AI324768, K16, Krt1-16, MGC124148)		cell proliferation epidermis development intermediate filament cytoskeleton organization	intermediate filament	structural constituent of cytoskeleton protein binding
mascot_daemon_merge.mgf	29555	gi|24430192	108	566	keratin 16 [Homo sapiens]	51578	24.3		10	13	9606	3868	KRT16	MGI:96690	HGNC:6423	keratin 16	CK16|K16|K1CP|KRT16A|NEPPK	chr.17	pubmed	geneview	contig	HGNC:6423	homologene	MIM:148067|Ensembl:ENSG00000186832|HPRD:01018	human: KRT16 (CK16, K16, K1CP, KRT16A, NEPPK)	mouse: Krt16 (AI324768, K16, Krt1-16, MGC124148)		cell proliferation epidermis development intermediate filament cytoskeleton organization	intermediate filament	structural constituent of cytoskeleton protein binding
mascot_daemon_merge.mgf	29555	gi|193787240	107	565	unnamed protein product [Homo sapiens]	48595	27.7		8	8	9606	5654	HTRA1	MGI:1929076	HGNC:9476	HtrA serine peptidase 1	ARMD7|HtrA|L56|ORF480|PRSS11	chr.10	pubmed	geneview	contig	HGNC:9476	homologene	MIM:602194|Ensembl:ENSG00000166033|HPRD:03725	human: HTRA1 (ARMD7, HtrA, L56, ORF480, PRSS11)	mouse: Htra1 (AI429470, HTRA, L56, Prss11, RSPP11)		regulation of cell growth proteolysis negative regulation of BMP signaling pathway	extracellular region extracellular space	serine-type endopeptidase activity insulin-like growth factor binding peptidase activity
mascot_daemon_merge.mgf	29555	gi|194384366	109	564	unnamed protein product [Homo sapiens]	143191	10.4	0.19	10	11	9606	717	C2	MGI:88226	HGNC:1248	complement component 2	CO2|DKFZp779M0311	chr.6	pubmed	geneview	contig	HGNC:1248	homologene	MIM:217000|Ensembl:ENSG00000204364|HPRD:08939	human: C2 (CO2, DKFZp779M0311)	mouse: C2		proteolysis complement activation, alternative pathway complement activation, classical pathway	extracellular region extracellular region extracellular space	serine-type endopeptidase activity peptidase activity
mascot_daemon_merge.mgf	29555	gi|178855	110	559	apolipoprotein J precursor	49342	26.7	0.55	8	14	9606	1191	CLU	MGI:88423	HGNC:2095	clusterin	AAG4|APOJ|CLI|KUB1|MGC24903|SGP-2|SGP2|SP-40|TRPM-2|TRPM2	chr.8	pubmed	geneview	contig	HGNC:2095	homologene	MIM:185430|Ensembl:ENSG00000120885|HPRD:01706	human: CLU (AAG4, APOJ, CLI, KUB1, MGC24903, SGP-2, SGP2, SP-40, TRPM-2, TRPM2)	mouse: Clu (AI893575, ApoJ, Cli, D14Ucla3, SP-40, Sgp-2, Sgp2, Sugp-2)		lipid metabolic process apoptosis anti-apoptosis complement activation, classical pathway response to oxidative stress cell death positive regulation of cell proliferation endocrine pancreas development innate immune response positive regulation of cell differentiation neurite morphogenesis	extracellular region extracellular space aggresome perinuclear region of cytoplasm	protein binding
mascot_daemon_merge.mgf	29555	gi|180620	110	559	complement cytolysis inhibitor precursor	52900	24.8		8	14	9606	1191	CLU	MGI:88423	HGNC:2095	clusterin	AAG4|APOJ|CLI|KUB1|MGC24903|SGP-2|SGP2|SP-40|TRPM-2|TRPM2	chr.8	pubmed	geneview	contig	HGNC:2095	homologene	MIM:185430|Ensembl:ENSG00000120885|HPRD:01706	human: CLU (AAG4, APOJ, CLI, KUB1, MGC24903, SGP-2, SGP2, SP-40, TRPM-2, TRPM2)	mouse: Clu (AI893575, ApoJ, Cli, D14Ucla3, SP-40, Sgp-2, Sgp2, Sugp-2)		lipid metabolic process apoptosis anti-apoptosis complement activation, classical pathway response to oxidative stress cell death positive regulation of cell proliferation endocrine pancreas development innate immune response positive regulation of cell differentiation neurite morphogenesis	extracellular region extracellular space aggresome perinuclear region of cytoplasm	protein binding
mascot_daemon_merge.mgf	29555	gi|32891795	110	559	clusterin (complement lysis inhibitor, SP-40,40, sulfated glycoprotein 2, testosterone-repressed prostate message 2, apolipoprotein J) [Homo sapiens]	52773	24.8		8	14	9606	1191	CLU	MGI:88423	HGNC:2095	clusterin	AAG4|APOJ|CLI|KUB1|MGC24903|SGP-2|SGP2|SP-40|TRPM-2|TRPM2	chr.8	pubmed	geneview	contig	HGNC:2095	homologene	MIM:185430|Ensembl:ENSG00000120885|HPRD:01706	human: CLU (AAG4, APOJ, CLI, KUB1, MGC24903, SGP-2, SGP2, SP-40, TRPM-2, TRPM2)	mouse: Clu (AI893575, ApoJ, Cli, D14Ucla3, SP-40, Sgp-2, Sgp2, Sugp-2)		lipid metabolic process apoptosis anti-apoptosis complement activation, classical pathway response to oxidative stress cell death positive regulation of cell proliferation endocrine pancreas development innate immune response positive regulation of cell differentiation neurite morphogenesis	extracellular region extracellular space aggresome perinuclear region of cytoplasm	protein binding
mascot_daemon_merge.mgf	29555	gi|42716297	110	559	clusterin isoform 1 [Homo sapiens]	58537	22.2		8	14	9606	1191	CLU	MGI:88423	HGNC:2095	clusterin	AAG4|APOJ|CLI|KUB1|MGC24903|SGP-2|SGP2|SP-40|TRPM-2|TRPM2	chr.8	pubmed	geneview	contig	HGNC:2095	homologene	MIM:185430|Ensembl:ENSG00000120885|HPRD:01706	human: CLU (AAG4, APOJ, CLI, KUB1, MGC24903, SGP-2, SGP2, SP-40, TRPM-2, TRPM2)	mouse: Clu (AI893575, ApoJ, Cli, D14Ucla3, SP-40, Sgp-2, Sgp2, Sugp-2)		lipid metabolic process apoptosis anti-apoptosis complement activation, classical pathway response to oxidative stress cell death positive regulation of cell proliferation endocrine pancreas development innate immune response positive regulation of cell differentiation neurite morphogenesis	extracellular region extracellular space aggresome perinuclear region of cytoplasm	protein binding
mascot_daemon_merge.mgf	29555	gi|42740907	110	559	clusterin isoform 2 [Homo sapiens]	53031	24.7		8	14	9606	1191	CLU	MGI:88423	HGNC:2095	clusterin	AAG4|APOJ|CLI|KUB1|MGC24903|SGP-2|SGP2|SP-40|TRPM-2|TRPM2	chr.8	pubmed	geneview	contig	HGNC:2095	homologene	MIM:185430|Ensembl:ENSG00000120885|HPRD:01706	human: CLU (AAG4, APOJ, CLI, KUB1, MGC24903, SGP-2, SGP2, SP-40, TRPM-2, TRPM2)	mouse: Clu (AI893575, ApoJ, Cli, D14Ucla3, SP-40, Sgp-2, Sgp2, Sugp-2)		lipid metabolic process apoptosis anti-apoptosis complement activation, classical pathway response to oxidative stress cell death positive regulation of cell proliferation endocrine pancreas development innate immune response positive regulation of cell differentiation neurite morphogenesis	extracellular region extracellular space aggresome perinuclear region of cytoplasm	protein binding
mascot_daemon_merge.mgf	29555	gi|194374891	111	557	unnamed protein product [Homo sapiens]	81309	18.4	0.37	11	14	9606	717	C2	MGI:88226	HGNC:1248	complement component 2	CO2|DKFZp779M0311	chr.6	pubmed	geneview	contig	HGNC:1248	homologene	MIM:217000|Ensembl:ENSG00000204364|HPRD:08939	human: C2 (CO2, DKFZp779M0311)	mouse: C2		proteolysis complement activation, alternative pathway complement activation, classical pathway	extracellular region extracellular region extracellular space	serine-type endopeptidase activity peptidase activity
mascot_daemon_merge.mgf	29555	gi|14917117	112	556	keratin 33A [Homo sapiens]	47166	19.1	0.71	7	8	9606	3883	KRT33A			keratin 33A	HA3I|Ha-3I|KRTHA3A|Krt1-3|hHa3-I	chr.17	pubmed	geneview	contig	HGNC:6450	homologene	MIM:602761|Ensembl:ENSG00000006059|HPRD:04135	human: KRT33A (HA3I, Ha-3I, KRTHA3A, Krt1-3, hHa3-I)	mouse: Krt33a (2310015J09Rik)			intermediate filament	structural molecule activity protein binding
mascot_daemon_merge.mgf	29555	gi|45752211	112	556	keratin hHa3-I [Homo sapiens]	47194	19.1		7	8	9606	3883	KRT33A			keratin 33A	HA3I|Ha-3I|KRTHA3A|Krt1-3|hHa3-I	chr.17	pubmed	geneview	contig	HGNC:6450	homologene	MIM:602761|Ensembl:ENSG00000006059|HPRD:04135	human: KRT33A (HA3I, Ha-3I, KRTHA3A, Krt1-3, hHa3-I)	mouse: Krt33a (2310015J09Rik)			intermediate filament	structural molecule activity protein binding
mascot_daemon_merge.mgf	29555	gi|46575688	112	556	Keratin 33A [Homo sapiens]	47194	19.1		7	8	9606	3883	KRT33A			keratin 33A	HA3I|Ha-3I|KRTHA3A|Krt1-3|hHa3-I	chr.17	pubmed	geneview	contig	HGNC:6450	homologene	MIM:602761|Ensembl:ENSG00000006059|HPRD:04135	human: KRT33A (HA3I, Ha-3I, KRTHA3A, Krt1-3, hHa3-I)	mouse: Krt33a (2310015J09Rik)			intermediate filament	structural molecule activity protein binding
mascot_daemon_merge.mgf	29555	gi|189054264	112	553	unnamed protein product [Homo sapiens]	47224	19.1		7	8	9606	3883	KRT33A			keratin 33A	HA3I|Ha-3I|KRTHA3A|Krt1-3|hHa3-I	chr.17	pubmed	geneview	contig	HGNC:6450	homologene	MIM:602761|Ensembl:ENSG00000006059|HPRD:04135	human: KRT33A (HA3I, Ha-3I, KRTHA3A, Krt1-3, hHa3-I)	mouse: Krt33a (2310015J09Rik)			intermediate filament	structural molecule activity protein binding
mascot_daemon_merge.mgf	29555	gi|4506455	113	551	reticulocalbin 1 precursor [Homo sapiens]	38866	32.6	0.91	8	8	9606	5954	RCN1	MGI:104559	HGNC:9934	reticulocalbin 1, EF-hand calcium binding domain	FLJ37041|PIG20|RCAL|RCN	chr.11	pubmed	geneview	contig	HGNC:9934	homologene	MIM:602735|Ensembl:ENSG00000049449|HPRD:04111	human: RCN1 (FLJ37041, PIG20, RCAL, RCN)	mouse: Rcn1 (Rcn)			endoplasmic reticulum endoplasmic reticulum lumen	calcium ion binding
mascot_daemon_merge.mgf	29555	gi|14149609	114	547	multiple exostoses-like 2 [Homo sapiens]	37726	34.8	1.14	9	14	9606	2135	EXTL2	MGI:1889574	HGNC:3516	exostoses (multiple)-like 2	EXTR2	chr.1	pubmed	geneview	contig	HGNC:3516	homologene	MIM:602411|Ensembl:ENSG00000162694|HPRD:03876	human: EXTL2 (EXTR2)	mouse: Extl2 (3000001D04Rik, AW146439)		N-acetylglucosamine metabolic process UDP-N-acetylgalactosamine metabolic process	extracellular region endoplasmic reticulum membrane integral to membrane intrinsic to endoplasmic reticulum membrane	glucuronyl-galactosyl-proteoglycan 4-alpha-N-acetylglucosaminyltransferase activity transferase activity, transferring hexosyl groups manganese ion binding alpha-1,4-N-acetylgalactosaminyltransferase activity metal ion binding
mascot_daemon_merge.mgf	29555	gi|21756514	114	547	unnamed protein product [Homo sapiens]	37655	35		9	14	9606	2135	EXTL2	MGI:1889574	HGNC:3516	exostoses (multiple)-like 2	EXTR2	chr.1	pubmed	geneview	contig	HGNC:3516	homologene	MIM:602411|Ensembl:ENSG00000162694|HPRD:03876	human: EXTL2 (EXTR2)	mouse: Extl2 (3000001D04Rik, AW146439)		N-acetylglucosamine metabolic process UDP-N-acetylgalactosamine metabolic process	extracellular region endoplasmic reticulum membrane integral to membrane intrinsic to endoplasmic reticulum membrane	glucuronyl-galactosyl-proteoglycan 4-alpha-N-acetylglucosaminyltransferase activity transferase activity, transferring hexosyl groups manganese ion binding alpha-1,4-N-acetylgalactosaminyltransferase activity metal ion binding
mascot_daemon_merge.mgf	29555	gi|71297328	114	547	Exostoses (multiple)-like 2 [Homo sapiens]	37730	34.8		9	14	9606	2135	EXTL2	MGI:1889574	HGNC:3516	exostoses (multiple)-like 2	EXTR2	chr.1	pubmed	geneview	contig	HGNC:3516	homologene	MIM:602411|Ensembl:ENSG00000162694|HPRD:03876	human: EXTL2 (EXTR2)	mouse: Extl2 (3000001D04Rik, AW146439)		N-acetylglucosamine metabolic process UDP-N-acetylgalactosamine metabolic process	extracellular region endoplasmic reticulum membrane integral to membrane intrinsic to endoplasmic reticulum membrane	glucuronyl-galactosyl-proteoglycan 4-alpha-N-acetylglucosaminyltransferase activity transferase activity, transferring hexosyl groups manganese ion binding alpha-1,4-N-acetylgalactosaminyltransferase activity metal ion binding
mascot_daemon_merge.mgf	29555	gi|116283291	114	547	EXTL2 protein [Homo sapiens]	37841	34.7		9	14	9606	2135	EXTL2	MGI:1889574	HGNC:3516	exostoses (multiple)-like 2	EXTR2	chr.1	pubmed	geneview	contig	HGNC:3516	homologene	MIM:602411|Ensembl:ENSG00000162694|HPRD:03876	human: EXTL2 (EXTR2)	mouse: Extl2 (3000001D04Rik, AW146439)		N-acetylglucosamine metabolic process UDP-N-acetylgalactosamine metabolic process	extracellular region endoplasmic reticulum membrane integral to membrane intrinsic to endoplasmic reticulum membrane	glucuronyl-galactosyl-proteoglycan 4-alpha-N-acetylglucosaminyltransferase activity transferase activity, transferring hexosyl groups manganese ion binding alpha-1,4-N-acetylgalactosaminyltransferase activity metal ion binding
mascot_daemon_merge.mgf	29555	gi|4503155	115	542	cathepsin L1 preproprotein [Homo sapiens]	37996	24	2.41	7	17	9606	1514	CTSL1	MGI:88564	HGNC:2537	cathepsin L1	CATL|CTSL|FLJ31037|MEP	chr.9	pubmed	geneview	contig	HGNC:2537	homologene	MIM:116880|Ensembl:ENSG00000135047|HPRD:00293	human: CTSL1 (CATL, CTSL, FLJ31037, MEP)			proteolysis	extracellular region	cysteine-type endopeptidase activity protein binding peptidase activity
mascot_daemon_merge.mgf	29555	gi|15214962	115	542	Cathepsin L1 [Homo sapiens]	37964	24		7	17	9606	1514	CTSL1	MGI:88564	HGNC:2537	cathepsin L1	CATL|CTSL|FLJ31037|MEP	chr.9	pubmed	geneview	contig	HGNC:2537	homologene	MIM:116880|Ensembl:ENSG00000135047|HPRD:00293	human: CTSL1 (CATL, CTSL, FLJ31037, MEP)			proteolysis	extracellular region	cysteine-type endopeptidase activity protein binding peptidase activity
mascot_daemon_merge.mgf	29555	gi|148745204	115	542	Cathepsin L1 [Homo sapiens]	37965	24		7	17	9606	1514	CTSL1	MGI:88564	HGNC:2537	cathepsin L1	CATL|CTSL|FLJ31037|MEP	chr.9	pubmed	geneview	contig	HGNC:2537	homologene	MIM:116880|Ensembl:ENSG00000135047|HPRD:00293	human: CTSL1 (CATL, CTSL, FLJ31037, MEP)			proteolysis	extracellular region	cysteine-type endopeptidase activity protein binding peptidase activity
mascot_daemon_merge.mgf	29555	gi|5822035	115	540	Chain A, Crystal Structure Of Procathepsin L	36159	25.3		7	17
mascot_daemon_merge.mgf	29555	gi|157830627	115	540	Chain A, Crystal Structure Of A Cysteine Protease Proform	35593	25.6		7	17
mascot_daemon_merge.mgf	29555	gi|190289	116	539	S plasma protein	77077	17.2	0.46	9	15	9606	5627	PROS1	MGI:1095733	HGNC:9456	protein S (alpha)	PROS|PS21|PS22|PS23|PS24|PS25|PSA	chr.3	pubmed	geneview	contig	HGNC:9456	homologene	MIM:176880|Ensembl:ENSG00000184500|HPRD:01473	human: PROS1 (PROS, PS21, PS22, PS23, PS24, PS25, PSA)	mouse: Pros1 (AW214361)		blood coagulation	extracellular region nucleus cytoplasm	endopeptidase inhibitor activity calcium ion binding
mascot_daemon_merge.mgf	29555	gi|190442	116	539	protein S alpha [Homo sapiens]	74316	17.8		9	15	9606	5627	PROS1	MGI:1095733	HGNC:9456	protein S (alpha)	PROS|PS21|PS22|PS23|PS24|PS25|PSA	chr.3	pubmed	geneview	contig	HGNC:9456	homologene	MIM:176880|Ensembl:ENSG00000184500|HPRD:01473	human: PROS1 (PROS, PS21, PS22, PS23, PS24, PS25, PSA)	mouse: Pros1 (AW214361)		blood coagulation	extracellular region nucleus cytoplasm	endopeptidase inhibitor activity calcium ion binding
mascot_daemon_merge.mgf	29555	gi|190449	116	539	protein S precursor [Homo sapiens]	74354	17.8		9	15	9606	5627	PROS1	MGI:1095733	HGNC:9456	protein S (alpha)	PROS|PS21|PS22|PS23|PS24|PS25|PSA	chr.3	pubmed	geneview	contig	HGNC:9456	homologene	MIM:176880|Ensembl:ENSG00000184500|HPRD:01473	human: PROS1 (PROS, PS21, PS22, PS23, PS24, PS25, PSA)	mouse: Pros1 (AW214361)		blood coagulation	extracellular region nucleus cytoplasm	endopeptidase inhibitor activity calcium ion binding
mascot_daemon_merge.mgf	29555	gi|3980130	116	539	unnamed protein product [Homo sapiens]	74372	17.8		9	15	9606	5627	PROS1	MGI:1095733	HGNC:9456	protein S (alpha)	PROS|PS21|PS22|PS23|PS24|PS25|PSA	chr.3	pubmed	geneview	contig	HGNC:9456	homologene	MIM:176880|Ensembl:ENSG00000184500|HPRD:01473	human: PROS1 (PROS, PS21, PS22, PS23, PS24, PS25, PSA)	mouse: Pros1 (AW214361)		blood coagulation	extracellular region nucleus cytoplasm	endopeptidase inhibitor activity calcium ion binding
mascot_daemon_merge.mgf	29555	gi|192447438	116	539	protein S, alpha preproprotein [Homo sapiens]	77127	17.2		9	15	9606	5627	PROS1	MGI:1095733	HGNC:9456	protein S (alpha)	PROS|PS21|PS22|PS23|PS24|PS25|PSA	chr.3	pubmed	geneview	contig	HGNC:9456	homologene	MIM:176880|Ensembl:ENSG00000184500|HPRD:01473	human: PROS1 (PROS, PS21, PS22, PS23, PS24, PS25, PSA)	mouse: Pros1 (AW214361)		blood coagulation	extracellular region nucleus cytoplasm	endopeptidase inhibitor activity calcium ion binding
mascot_daemon_merge.mgf	29555	gi|148539835	117	536	dystroglycan 1 preproprotein [Homo sapiens]	97822	16	0.25	7	12	9606	1605	DAG1	MGI:101864	HGNC:2666	dystroglycan 1 (dystrophin-associated glycoprotein 1)	156DAG|A3a|AGRNR|DAG	chr.3	pubmed	geneview	contig	HGNC:2666	homologene	MIM:128239|Ensembl:ENSG00000173402|HPRD:00546	human: DAG1 (156DAG, A3a, AGRNR, DAG)	mouse: Dag1 (D9Wsu13e, DG, Dp427, Dp71)		morphogenesis of an epithelial sheet protein complex assembly muscle contraction	extracellular region basement membrane membrane fraction cytoplasm integral to plasma membrane actin cytoskeleton dystroglycan complex sarcolemma membrane raft	calcium ion binding protein binding
mascot_daemon_merge.mgf	29555	gi|158256816	117	536	unnamed protein product [Homo sapiens]	97792	16		7	12	9606	1605	DAG1	MGI:101864	HGNC:2666	dystroglycan 1 (dystrophin-associated glycoprotein 1)	156DAG|A3a|AGRNR|DAG	chr.3	pubmed	geneview	contig	HGNC:2666	homologene	MIM:128239|Ensembl:ENSG00000173402|HPRD:00546	human: DAG1 (156DAG, A3a, AGRNR, DAG)	mouse: Dag1 (D9Wsu13e, DG, Dp427, Dp71)		morphogenesis of an epithelial sheet protein complex assembly muscle contraction	extracellular region basement membrane membrane fraction cytoplasm integral to plasma membrane actin cytoskeleton dystroglycan complex sarcolemma membrane raft	calcium ion binding protein binding
mascot_daemon_merge.mgf	29555	gi|48255905	118	531	transgelin [Homo sapiens]	22653	44.3	3.76	8	10	9606	6876	TAGLN	MGI:106012	HGNC:11553	transgelin	DKFZp686P11128|SM22|SMCC|TAGLN1|WS3-10	chr.11	pubmed	geneview	contig	HGNC:11553	homologene	MIM:600818|Ensembl:ENSG00000149591|HPRD:02891	human: TAGLN (DKFZp686P11128, SM22, SMCC, TAGLN1, WS3-10)	mouse: Tagln (SM22, Sm22a)		muscle development	cytoplasm	actin binding protein binding
mascot_daemon_merge.mgf	29555	gi|119587704	118	531	transgelin, isoform CRA_c [Homo sapiens]	23748	42.2		8	10	9606	6876	TAGLN	MGI:106012	HGNC:11553	transgelin	DKFZp686P11128|SM22|SMCC|TAGLN1|WS3-10	chr.11	pubmed	geneview	contig	HGNC:11553	homologene	MIM:600818|Ensembl:ENSG00000149591|HPRD:02891	human: TAGLN (DKFZp686P11128, SM22, SMCC, TAGLN1, WS3-10)	mouse: Tagln (SM22, Sm22a)		muscle development	cytoplasm	actin binding protein binding
mascot_daemon_merge.mgf	29555	gi|221045284	119	515	unnamed protein product [Homo sapiens]	35590	29.2		8	12	9606	10159	ATP6AP2	MGI:1917745	HGNC:18305	ATPase, H+ transporting, lysosomal accessory protein 2	APT6M8-9|ATP6IP2|ATP6M8-9|ELDF10|HT028|M8-9|MGC99577|MRXE|MSTP009|XMRE	chr.X	pubmed	geneview	contig	HGNC:18305	homologene	MIM:300556|Ensembl:ENSG00000182220|HPRD:06454	human: ATP6AP2 (APT6M8-9, ATP6IP2, ATP6M8-9, ELDF10, HT028, M8-9, MGC99577, MRXE, MSTP009, XMRE)	mouse: Atp6ap2 (5730403E06Rik, APT6M8-9, ATP6M8-9, Atp6ip2, M8-9)	fly: CG8444 (DmelCG8444)	angiotensin maturation positive regulation of transforming growth factor-beta1 production regulation of MAPKKK cascade	external side of plasma membrane membrane integral to membrane	receptor activity protein binding
mascot_daemon_merge.mgf	29555	gi|20270339	120	512	calcium activated nucleotidase 1 [Homo sapiens]	44926	32.9	0.49	9	9	9606	124583	CANT1	MGI:1923275	HGNC:19721	calcium activated nucleotidase 1	SCAN-1|SHAPY	chr.17	pubmed	geneview	contig	HGNC:19721	homologene	Ensembl:ENSG00000171302|HPRD:13003	human: CANT1 (SCAN-1, SHAPY)	mouse: Cant1 (5830420C20Rik, Apy1h, D11Bwg0554e, Entpd8, SCAN-1, Shapy)		positive regulation of I-kappaB kinase/NF-kappaB cascade	endoplasmic reticulum endoplasmic reticulum membrane Golgi apparatus membrane integral to membrane	signal transducer activity calcium ion binding hydrolase activity nucleoside-diphosphatase activity
mascot_daemon_merge.mgf	29555	gi|21262133	120	512	putative apyrase [Homo sapiens]	29032	50.6		9	9	9606	124583	CANT1	MGI:1923275	HGNC:19721	calcium activated nucleotidase 1	SCAN-1|SHAPY	chr.17	pubmed	geneview	contig	HGNC:19721	homologene	Ensembl:ENSG00000171302|HPRD:13003	human: CANT1 (SCAN-1, SHAPY)	mouse: Cant1 (5830420C20Rik, Apy1h, D11Bwg0554e, Entpd8, SCAN-1, Shapy)		positive regulation of I-kappaB kinase/NF-kappaB cascade	endoplasmic reticulum endoplasmic reticulum membrane Golgi apparatus membrane integral to membrane	signal transducer activity calcium ion binding hydrolase activity nucleoside-diphosphatase activity
mascot_daemon_merge.mgf	29555	gi|22218108	120	512	soluble calcium-activated nucleotidase 1 [Homo sapiens]	41644	35.6		9	9	9606	124583	CANT1	MGI:1923275	HGNC:19721	calcium activated nucleotidase 1	SCAN-1|SHAPY	chr.17	pubmed	geneview	contig	HGNC:19721	homologene	Ensembl:ENSG00000171302|HPRD:13003	human: CANT1 (SCAN-1, SHAPY)	mouse: Cant1 (5830420C20Rik, Apy1h, D11Bwg0554e, Entpd8, SCAN-1, Shapy)		positive regulation of I-kappaB kinase/NF-kappaB cascade	endoplasmic reticulum endoplasmic reticulum membrane Golgi apparatus membrane integral to membrane	signal transducer activity calcium ion binding hydrolase activity nucleoside-diphosphatase activity
mascot_daemon_merge.mgf	29555	gi|47168960	120	512	Chain A, Structure And Protein Design Of Human Apyrase	37034	39.9		9	9
mascot_daemon_merge.mgf	29555	gi|112491029	120	512	Chain A, Crystal Structure Of Human Soluble Calcium-Activated Nucleotidase (Scan) With Calcium Ion	37798	38.9		9	9
mascot_daemon_merge.mgf	29555	gi|194381524	120	512	unnamed protein product [Homo sapiens]	38979	37.7		9	9	9606	124583	CANT1	MGI:1923275	HGNC:19721	calcium activated nucleotidase 1	SCAN-1|SHAPY	chr.17	pubmed	geneview	contig	HGNC:19721	homologene	Ensembl:ENSG00000171302|HPRD:13003	human: CANT1 (SCAN-1, SHAPY)	mouse: Cant1 (5830420C20Rik, Apy1h, D11Bwg0554e, Entpd8, SCAN-1, Shapy)		positive regulation of I-kappaB kinase/NF-kappaB cascade	endoplasmic reticulum endoplasmic reticulum membrane Golgi apparatus membrane integral to membrane	signal transducer activity calcium ion binding hydrolase activity nucleoside-diphosphatase activity
mascot_daemon_merge.mgf	29555	gi|4506031	121	509	palmitoyl-protein thioesterase 1 isoform 1 precursor [Homo sapiens]	34627	33	1.06	6	8	9606	5538	PPT1	MGI:1298204	HGNC:9325	palmitoyl-protein thioesterase 1	CLN1|INCL|PPT	chr.1	pubmed	geneview	contig	HGNC:9325	homologene	MIM:600722|Ensembl:ENSG00000131238|HPRD:07203	human: PPT1 (CLN1, INCL, PPT)	mouse: Ppt1 (9530043G02Rik, AA960502, C77813, CLN1, D4Ertd184e, INCL, MGC107420, PPT)	fly: Ppt1 (CG12108, DmPpt1, DmelCG12108, PPT1)	protein depalmitoylation DNA fragmentation during apoptosis lysosomal lumen acidification nervous system development brain development brain development visual perception protein transport lipid catabolic process sphingolipid catabolic process protein catabolic process negative regulation of cell growth membrane raft organization negative regulation of neuron apoptosis positive regulation of rece…	extracellular region nucleus lysosome Golgi apparatus synaptic vesicle axon membrane raft	palmitoyl-(protein) hydrolase activity palmitoyl-(protein) hydrolase activity palmitoyl-CoA hydrolase activity hydrolase activity
mascot_daemon_merge.mgf	29555	gi|9507245	122	506	tyrosine 3-monooxygenase/tryptophan 5-monooxygenase activation protein, gamma polypeptide [Rattus norvegicus]	28456	24.7	1.12	5	17	10116	56010	Ywhag			tyrosine 3-monooxygenase/tryptophan 5-monooxygenase activation protein, gamma polypeptide	-	chr.12	pubmed	geneview	contig	RGD:62002	homologene	Ensembl:ENSRNOG00000001436	human: YWHAG (14-3-3GAMMA)	mouse: Ywhag (14-3-3gamma, D7Bwg1348e)
mascot_daemon_merge.mgf	29555	gi|82407948	122	506	Chain A, Crystal Structure Of 14-3-3 Gamma In Complex With A Phosphoserine Peptide	28325	24.8		5	17
mascot_daemon_merge.mgf	29555	gi|193785841	122	506	unnamed protein product [Homo sapiens]	28453	24.7		5	17	9606	7532	YWHAG	MGI:108109	HGNC:12852	tyrosine 3-monooxygenase/tryptophan 5-monooxygenase activation protein, gamma polypeptide	14-3-3GAMMA	chr.7	pubmed	geneview	contig	HGNC:12852	homologene	MIM:605356|Ensembl:ENSG00000170027|HPRD:05639	human: YWHAG (14-3-3GAMMA)	mouse: Ywhag (14-3-3gamma, D7Bwg1348e)		negative regulation of protein kinase activity protein targeting regulation of signal transduction regulation of neuron differentiation regulation of synaptic plasticity	cytoplasm	protein kinase C binding insulin-like growth factor receptor binding protein kinase C inhibitor activity protein domain specific binding
mascot_daemon_merge.mgf	29555	gi|189031305	123	505	autotaxin isoform gamma [Homo sapiens]	103860	15.4		9	10	9606	5168	ENPP2	MGI:1321390	HGNC:3357	ectonucleotide pyrophosphatase/phosphodiesterase 2	ATX|ATX-X|AUTOTAXIN|FLJ26803|LysoPLD|NPP2|PD-IALPHA|PDNP2	chr.8	pubmed	geneview	contig	HGNC:3357	homologene	MIM:601060|Ensembl:ENSG00000136960|HPRD:03037	human: ENPP2 (ATX, ATX-X, AUTOTAXIN, FLJ26803, LysoPLD, NPP2, PD-IALPHA, PDNP2)	mouse: Enpp2 (ATX, Npps2, PD-Ialpha, Pdnp2)		phosphate metabolic process cell motion chemotaxis G-protein coupled receptor protein signaling pathway metabolic process lipid catabolic process	extracellular region plasma membrane integral to plasma membrane	nucleic acid binding phosphodiesterase I activity nucleotide diphosphatase activity transcription factor binding hydrolase activity metal ion binding alkylglycerophosphoethanolamine phosphodiesterase activity
mascot_daemon_merge.mgf	29555	gi|537906	123	504	autotaxin	107061	15		9	10	9606	5168	ENPP2	MGI:1321390	HGNC:3357	ectonucleotide pyrophosphatase/phosphodiesterase 2	ATX|ATX-X|AUTOTAXIN|FLJ26803|LysoPLD|NPP2|PD-IALPHA|PDNP2	chr.8	pubmed	geneview	contig	HGNC:3357	homologene	MIM:601060|Ensembl:ENSG00000136960|HPRD:03037	human: ENPP2 (ATX, ATX-X, AUTOTAXIN, FLJ26803, LysoPLD, NPP2, PD-IALPHA, PDNP2)	mouse: Enpp2 (ATX, Npps2, PD-Ialpha, Pdnp2)		phosphate metabolic process cell motion chemotaxis G-protein coupled receptor protein signaling pathway metabolic process lipid catabolic process	extracellular region plasma membrane integral to plasma membrane	nucleic acid binding phosphodiesterase I activity nucleotide diphosphatase activity transcription factor binding hydrolase activity metal ion binding alkylglycerophosphoethanolamine phosphodiesterase activity
mascot_daemon_merge.mgf	29555	gi|194379068	122	503	unnamed protein product [Homo sapiens]	25812	27.1		5	17	9606	7532	YWHAG	MGI:108109	HGNC:12852	tyrosine 3-monooxygenase/tryptophan 5-monooxygenase activation protein, gamma polypeptide	14-3-3GAMMA	chr.7	pubmed	geneview	contig	HGNC:12852	homologene	MIM:605356|Ensembl:ENSG00000170027|HPRD:05639	human: YWHAG (14-3-3GAMMA)	mouse: Ywhag (14-3-3gamma, D7Bwg1348e)		negative regulation of protein kinase activity protein targeting regulation of signal transduction regulation of neuron differentiation regulation of synaptic plasticity	cytoplasm	protein kinase C binding insulin-like growth factor receptor binding protein kinase C inhibitor activity protein domain specific binding
mascot_daemon_merge.mgf	29555	gi|55662684	124	475	sushi, von Willebrand factor type A, EGF and pentraxin domain containing 1 [Homo sapiens]	401915	3.8	0.07	6	9	9606	79987	SVEP1	MGI:1928849	HGNC:15985	sushi, von Willebrand factor type A, EGF and pentraxin domain containing 1	C9orf13|CCP22|FLJ16013|FLJ90719|POLYDOM|SEL-OB|SELOB	chr.9	pubmed	geneview	contig	HGNC:15985	homologene	MIM:611691|Ensembl:ENSG00000165124	human: SVEP1 (C9orf13, CCP22, FLJ16013, FLJ90719, POLYDOM, SEL-OB, SELOB)	mouse: Svep1 (1110021D17Rik, 4833413O10Rik, AA387071, D430029O09Rik, Polydom)		cell adhesion	extracellular region cytoplasm membrane	chromatin binding calcium ion binding protein binding
mascot_daemon_merge.mgf	29555	gi|148886654	124	475	polydom [Homo sapiens]	404681	3.8		6	9	9606	79987	SVEP1	MGI:1928849	HGNC:15985	sushi, von Willebrand factor type A, EGF and pentraxin domain containing 1	C9orf13|CCP22|FLJ16013|FLJ90719|POLYDOM|SEL-OB|SELOB	chr.9	pubmed	geneview	contig	HGNC:15985	homologene	MIM:611691|Ensembl:ENSG00000165124	human: SVEP1 (C9orf13, CCP22, FLJ16013, FLJ90719, POLYDOM, SEL-OB, SELOB)	mouse: Svep1 (1110021D17Rik, 4833413O10Rik, AA387071, D430029O09Rik, Polydom)		cell adhesion	extracellular region cytoplasm membrane	chromatin binding calcium ion binding protein binding
mascot_daemon_merge.mgf	29555	gi|172046799	124	475	RecName: Full=Sushi, von Willebrand factor type A, EGF and pentraxin domain-containing protein 1; AltName: Full=Polydom; AltName: Full=Selectin-like osteoblast-derived protein; Short=SEL-OB; AltName: Full=CCP module-containing protein 22; AltName: F	405016	3.7		6	9	9606	79987	SVEP1	MGI:1928849	HGNC:15985	sushi, von Willebrand factor type A, EGF and pentraxin domain containing 1	C9orf13|CCP22|FLJ16013|FLJ90719|POLYDOM|SEL-OB|SELOB	chr.9	pubmed	geneview	contig	HGNC:15985	homologene	MIM:611691|Ensembl:ENSG00000165124	human: SVEP1 (C9orf13, CCP22, FLJ16013, FLJ90719, POLYDOM, SEL-OB, SELOB)	mouse: Svep1 (1110021D17Rik, 4833413O10Rik, AA387071, D430029O09Rik, Polydom)		cell adhesion	extracellular region cytoplasm membrane	chromatin binding calcium ion binding protein binding
mascot_daemon_merge.mgf	29555	gi|5803225	125	468	tyrosine 3/tryptophan 5 -monooxygenase activation protein, epsilon polypeptide [Homo sapiens]	29326	30.2	1.34	7	22	9606	7531	YWHAE	MGI:894689	HGNC:12851	tyrosine 3-monooxygenase/tryptophan 5-monooxygenase activation protein, epsilon polypeptide	14-3-3E|FLJ45465|KCIP-1|MDCR|MDS	chr.17	pubmed	geneview	contig	HGNC:12851	homologene	MIM:605066|Ensembl:ENSG00000108953|HPRD:05457	human: YWHAE (14-3-3E, FLJ45465, KCIP-1, MDCR, MDS)	mouse: Ywhae (AU019196)	fly: 14-3-3epsilon (14-3-3, 14-3-3-e, 14-3-3e, CG31196, CT24092, D14-3-3e, D14-3-3epsilon, DmelCG31196, EK3-5, PAR5, Par-5, SR3-9, Su(Raf)3B, anon-WO0172774.141, anon-WO02059370.52, l(3)j2B10)	neuron migration protein targeting intracellular signaling cascade hippocampus development cerebral cortex development negative regulation of protein amino acid dephosphorylation interspecies interaction between organisms	cytoplasm mitochondrion melanosome	enzyme binding protein domain specific binding
mascot_daemon_merge.mgf	29555	gi|67464424	125	468	Chain A, 14-3-3 Protein Epsilon (Human) Complexed To Peptide	26912	32.9		7	22
mascot_daemon_merge.mgf	29555	gi|114665591	125	468	PREDICTED: similar to epsilon isoform of 14-3-3 protein isoform 1 [Pan troglodytes]	26658	33		7	22	9598	454409	YWHAE			tyrosine 3-monooxygenase/tryptophan 5-monooxygenase activation protein, epsilon polypeptide	-	chr.17	pubmed				homologene		human: YWHAE (14-3-3E, FLJ45465, KCIP-1, MDCR, MDS)	mouse: Ywhae (AU019196)	fly: 14-3-3epsilon (14-3-3, 14-3-3-e, 14-3-3e, CG31196, CT24092, D14-3-3e, D14-3-3epsilon, DmelCG31196, EK3-5, PAR5, Par-5, SR3-9, Su(Raf)3B, anon-WO0172774.141, anon-WO02059370.52, l(3)j2B10)
mascot_daemon_merge.mgf	29555	gi|30130	126	465	colligin [Homo sapiens]	46352	20.9	0.59	6	10	9606	871	SERPINH1	MGI:88283	HGNC:1546	serpin peptidase inhibitor, clade H (heat shock protein 47), member 1, (collagen binding protein 1)	AsTP3|CBP1|CBP2|HSP47|PIG14|PPROM|RA-A47|SERPINH2|gp46	chr.11	pubmed	geneview	contig	HGNC:1546	homologene	MIM:600943|Ensembl:ENSG00000149257|HPRD:02968	human: SERPINH1 (AsTP3, CBP1, CBP2, HSP47, PIG14, PPROM, RA-A47, SERPINH2, gp46)	mouse: Serpinh1 (BERF-1, Cbp1, Cbp2, Hsp47, J6, Serpinh2, colligin, gp46)		response to unfolded protein collagen fibril organization collagen biosynthetic process protein maturation	endoplasmic reticulum endoplasmic reticulum lumen ER-Golgi intermediate compartment	serine-type endopeptidase inhibitor activity collagen binding unfolded protein binding
mascot_daemon_merge.mgf	29555	gi|32454741	126	465	serine (or cysteine) proteinase inhibitor, clade H, member 1 precursor [Homo sapiens]	46525	20.8		6	10	9606	871	SERPINH1	MGI:88283	HGNC:1546	serpin peptidase inhibitor, clade H (heat shock protein 47), member 1, (collagen binding protein 1)	AsTP3|CBP1|CBP2|HSP47|PIG14|PPROM|RA-A47|SERPINH2|gp46	chr.11	pubmed	geneview	contig	HGNC:1546	homologene	MIM:600943|Ensembl:ENSG00000149257|HPRD:02968	human: SERPINH1 (AsTP3, CBP1, CBP2, HSP47, PIG14, PPROM, RA-A47, SERPINH2, gp46)	mouse: Serpinh1 (BERF-1, Cbp1, Cbp2, Hsp47, J6, Serpinh2, colligin, gp46)		response to unfolded protein collagen fibril organization collagen biosynthetic process protein maturation	endoplasmic reticulum endoplasmic reticulum lumen ER-Golgi intermediate compartment	serine-type endopeptidase inhibitor activity collagen binding unfolded protein binding
mascot_daemon_merge.mgf	29555	gi|47124471	126	465	Serpin peptidase inhibitor, clade H (heat shock protein 47), member 1, (collagen binding protein 1) [Homo sapiens]	46559	20.8		6	10	9606	871	SERPINH1	MGI:88283	HGNC:1546	serpin peptidase inhibitor, clade H (heat shock protein 47), member 1, (collagen binding protein 1)	AsTP3|CBP1|CBP2|HSP47|PIG14|PPROM|RA-A47|SERPINH2|gp46	chr.11	pubmed	geneview	contig	HGNC:1546	homologene	MIM:600943|Ensembl:ENSG00000149257|HPRD:02968	human: SERPINH1 (AsTP3, CBP1, CBP2, HSP47, PIG14, PPROM, RA-A47, SERPINH2, gp46)	mouse: Serpinh1 (BERF-1, Cbp1, Cbp2, Hsp47, J6, Serpinh2, colligin, gp46)		response to unfolded protein collagen fibril organization collagen biosynthetic process protein maturation	endoplasmic reticulum endoplasmic reticulum lumen ER-Golgi intermediate compartment	serine-type endopeptidase inhibitor activity collagen binding unfolded protein binding
mascot_daemon_merge.mgf	29555	gi|119595384	126	465	serpin peptidase inhibitor, clade H (heat shock protein 47), member 1, (collagen binding protein 1), isoform CRA_c [Homo sapiens]	40715	24.1		6	10	9606	871	SERPINH1	MGI:88283	HGNC:1546	serpin peptidase inhibitor, clade H (heat shock protein 47), member 1, (collagen binding protein 1)	AsTP3|CBP1|CBP2|HSP47|PIG14|PPROM|RA-A47|SERPINH2|gp46	chr.11	pubmed	geneview	contig	HGNC:1546	homologene	MIM:600943|Ensembl:ENSG00000149257|HPRD:02968	human: SERPINH1 (AsTP3, CBP1, CBP2, HSP47, PIG14, PPROM, RA-A47, SERPINH2, gp46)	mouse: Serpinh1 (BERF-1, Cbp1, Cbp2, Hsp47, J6, Serpinh2, colligin, gp46)		response to unfolded protein collagen fibril organization collagen biosynthetic process protein maturation	endoplasmic reticulum endoplasmic reticulum lumen ER-Golgi intermediate compartment	serine-type endopeptidase inhibitor activity collagen binding unfolded protein binding
mascot_daemon_merge.mgf	29555	gi|158261271	126	465	unnamed protein product [Homo sapiens]	46567	20.8		6	10	9606	871	SERPINH1	MGI:88283	HGNC:1546	serpin peptidase inhibitor, clade H (heat shock protein 47), member 1, (collagen binding protein 1)	AsTP3|CBP1|CBP2|HSP47|PIG14|PPROM|RA-A47|SERPINH2|gp46	chr.11	pubmed	geneview	contig	HGNC:1546	homologene	MIM:600943|Ensembl:ENSG00000149257|HPRD:02968	human: SERPINH1 (AsTP3, CBP1, CBP2, HSP47, PIG14, PPROM, RA-A47, SERPINH2, gp46)	mouse: Serpinh1 (BERF-1, Cbp1, Cbp2, Hsp47, J6, Serpinh2, colligin, gp46)		response to unfolded protein collagen fibril organization collagen biosynthetic process protein maturation	endoplasmic reticulum endoplasmic reticulum lumen ER-Golgi intermediate compartment	serine-type endopeptidase inhibitor activity collagen binding unfolded protein binding
mascot_daemon_merge.mgf	29555	gi|194387570	126	465	unnamed protein product [Homo sapiens]	44290	21.9		6	10	9606	871	SERPINH1	MGI:88283	HGNC:1546	serpin peptidase inhibitor, clade H (heat shock protein 47), member 1, (collagen binding protein 1)	AsTP3|CBP1|CBP2|HSP47|PIG14|PPROM|RA-A47|SERPINH2|gp46	chr.11	pubmed	geneview	contig	HGNC:1546	homologene	MIM:600943|Ensembl:ENSG00000149257|HPRD:02968	human: SERPINH1 (AsTP3, CBP1, CBP2, HSP47, PIG14, PPROM, RA-A47, SERPINH2, gp46)	mouse: Serpinh1 (BERF-1, Cbp1, Cbp2, Hsp47, J6, Serpinh2, colligin, gp46)		response to unfolded protein collagen fibril organization collagen biosynthetic process protein maturation	endoplasmic reticulum endoplasmic reticulum lumen ER-Golgi intermediate compartment	serine-type endopeptidase inhibitor activity collagen binding unfolded protein binding
mascot_daemon_merge.mgf	29555	gi|16554039	127	464	unnamed protein product [Homo sapiens]	65755	18	0.39	7	10
mascot_daemon_merge.mgf	29555	gi|4502515	128	449	carbonic anhydrase XII isoform 1 precursor [Homo sapiens]	39711	26.8	0.57	5	11	9606	771	CA12	MGI:1923709	HGNC:1371	carbonic anhydrase XII	CAXII|FLJ20151|HsT18816	chr.15	pubmed	geneview	contig	HGNC:1371	homologene	MIM:603263|Ensembl:ENSG00000074410|HPRD:04464	human: CA12 (CAXII, FLJ20151, HsT18816)	mouse: Car12 (2310047E01Rik, AI314958)		one-carbon compound metabolic process	cytoplasm plasma membrane integral to membrane	carbonate dehydratase activity zinc ion binding lyase activity metal ion binding
mascot_daemon_merge.mgf	29555	gi|15826782	128	449	Chain A, Crystal Structure Of The Extracellular Domain Of Human Carbonic Anhydrase Xii	29979	36.1		5	11
mascot_daemon_merge.mgf	29555	gi|45935383	128	449	carbonic anhydrase XII isoform 2 precursor [Homo sapiens]	38612	27.7		5	11	9606	771	CA12	MGI:1923709	HGNC:1371	carbonic anhydrase XII	CAXII|FLJ20151|HsT18816	chr.15	pubmed	geneview	contig	HGNC:1371	homologene	MIM:603263|Ensembl:ENSG00000074410|HPRD:04464	human: CA12 (CAXII, FLJ20151, HsT18816)	mouse: Car12 (2310047E01Rik, AI314958)		one-carbon compound metabolic process	cytoplasm plasma membrane integral to membrane	carbonate dehydratase activity zinc ion binding lyase activity metal ion binding
mascot_daemon_merge.mgf	29555	gi|189055137	128	449	unnamed protein product [Homo sapiens]	39699	26.8		5	11	9606	771	CA12	MGI:1923709	HGNC:1371	carbonic anhydrase XII	CAXII|FLJ20151|HsT18816	chr.15	pubmed	geneview	contig	HGNC:1371	homologene	MIM:603263|Ensembl:ENSG00000074410|HPRD:04464	human: CA12 (CAXII, FLJ20151, HsT18816)	mouse: Car12 (2310047E01Rik, AI314958)		one-carbon compound metabolic process	cytoplasm plasma membrane integral to membrane	carbonate dehydratase activity zinc ion binding lyase activity metal ion binding
mascot_daemon_merge.mgf	29555	gi|180414	129	448	alpha-1 type III collagen	36978	26.4		6	10	9606	1281	COL3A1	MGI:88453	HGNC:2201	collagen, type III, alpha 1	EDS4A|FLJ34534	chr.2	pubmed	geneview	contig	HGNC:2201	homologene	MIM:120180|Ensembl:ENSG00000168542|HPRD:00365	human: COL3A1 (EDS4A, FLJ34534)	mouse: Col3a1 (AW550625, Col3a-1, KIAA4231, MMS10-W, Ms10w, mKIAA4231)		cell-matrix adhesion transforming growth factor beta receptor signaling pathway integrin-mediated signaling pathway heart development response to radiation peptide cross-linking platelet activation collagen fibril organization collagen fibril organization collagen biosynthetic process collagen biosynthetic process response to cytokine stimulus wound healing wound healing fibril organization skin …	extracellular region collagen collagen type III collagen type III extracellular space extracellular space	integrin binding integrin binding extracellular matrix structural constituent protein binding platelet-derived growth factor binding
mascot_daemon_merge.mgf	29555	gi|4507949	130	446	tyrosine 3-monooxygenase/tryptophan 5-monooxygenase activation protein, beta polypeptide [Homo sapiens]	28179	33.3		6	21	9606	7529	YWHAB	MGI:1891917	HGNC:12849	tyrosine 3-monooxygenase/tryptophan 5-monooxygenase activation protein, beta polypeptide	GW128|HS1|KCIP-1	chr.20	pubmed	geneview	contig	HGNC:12849	homologene	MIM:601289|Ensembl:ENSG00000166913|HPRD:03184	human: YWHAB (GW128, HS1, KCIP-1)	mouse: Ywhab (1300003C17Rik)		protein targeting Ras protein signal transduction activation of pro-apoptotic gene products	nucleus cytoplasm centrosome cytosol melanosome perinuclear region of cytoplasm	protein domain specific binding
mascot_daemon_merge.mgf	29555	gi|67464627	130	446	Chain A, 14-3-3 Protein Beta (Human)	28301	33.5		6	21
mascot_daemon_merge.mgf	29555	gi|119598054	128	445	carbonic anhydrase XII, isoform CRA_c [Homo sapiens]	46635	23		5	11	9606	771	CA12	MGI:1923709	HGNC:1371	carbonic anhydrase XII	CAXII|FLJ20151|HsT18816	chr.15	pubmed	geneview	contig	HGNC:1371	homologene	MIM:603263|Ensembl:ENSG00000074410|HPRD:04464	human: CA12 (CAXII, FLJ20151, HsT18816)	mouse: Car12 (2310047E01Rik, AI314958)		one-carbon compound metabolic process	cytoplasm plasma membrane integral to membrane	carbonate dehydratase activity zinc ion binding lyase activity metal ion binding
mascot_daemon_merge.mgf	29555	gi|27371164	131	435	Keratin 34 [Homo sapiens]	50806	19.7	0.43	7	7	9606	3885	KRT34	MGI:1309994	HGNC:6452	keratin 34	HA4|Ha-4|KRTHA4|hHa4	chr.17	pubmed	geneview	contig	HGNC:6452	homologene	MIM:602763|Ensembl:ENSG00000131737|HPRD:04137	human: KRT34 (HA4, Ha-4, KRTHA4, hHa4)	mouse: Krt34 (4733401E01Rik, Ha2, Krt1-4)		epidermis development	intermediate filament	structural molecule activity protein binding
mascot_daemon_merge.mgf	29555	gi|4505011	132	422	lysyl oxidase-like 2 precursor [Homo sapiens]	88778	13.2	0.33	7	11	9606	4017	LOXL2	MGI:2137913	HGNC:6666	lysyl oxidase-like 2	LOR2|WS9-14	chr.8	pubmed	geneview	contig	HGNC:6666	homologene	MIM:606663|Ensembl:ENSG00000134013|HPRD:09446	human: LOXL2 (LOR2, WS9-14)	mouse: Loxl2 (1110004B06Rik, 4930526G11Rik, 9430067E15Rik, MGC102220)	fly: lox2 (CG4402, DmelCG4402, Dmloxl-2, dmlox-2)	protein modification process cell adhesion aging oxidation reduction	extracellular region extracellular space membrane	protein-lysine 6-oxidase activity scavenger receptor activity copper ion binding electron carrier activity oxidoreductase activity metal ion binding
mascot_daemon_merge.mgf	29555	gi|12653633	132	422	Lysyl oxidase-like 2 [Homo sapiens]	88760	13.2		7	11	9606	4017	LOXL2	MGI:2137913	HGNC:6666	lysyl oxidase-like 2	LOR2|WS9-14	chr.8	pubmed	geneview	contig	HGNC:6666	homologene	MIM:606663|Ensembl:ENSG00000134013|HPRD:09446	human: LOXL2 (LOR2, WS9-14)	mouse: Loxl2 (1110004B06Rik, 4930526G11Rik, 9430067E15Rik, MGC102220)	fly: lox2 (CG4402, DmelCG4402, Dmloxl-2, dmlox-2)	protein modification process cell adhesion aging oxidation reduction	extracellular region extracellular space membrane	protein-lysine 6-oxidase activity scavenger receptor activity copper ion binding electron carrier activity oxidoreductase activity metal ion binding
mascot_daemon_merge.mgf	29555	gi|62896513	132	422	lysyl oxidase-like 2 variant [Homo sapiens]	88688	13.2		7	11	9606	4017	LOXL2	MGI:2137913	HGNC:6666	lysyl oxidase-like 2	LOR2|WS9-14	chr.8	pubmed	geneview	contig	HGNC:6666	homologene	MIM:606663|Ensembl:ENSG00000134013|HPRD:09446	human: LOXL2 (LOR2, WS9-14)	mouse: Loxl2 (1110004B06Rik, 4930526G11Rik, 9430067E15Rik, MGC102220)	fly: lox2 (CG4402, DmelCG4402, Dmloxl-2, dmlox-2)	protein modification process cell adhesion aging oxidation reduction	extracellular region extracellular space membrane	protein-lysine 6-oxidase activity scavenger receptor activity copper ion binding electron carrier activity oxidoreductase activity metal ion binding
mascot_daemon_merge.mgf	29555	gi|119584030	132	422	lysyl oxidase-like 2, isoform CRA_b [Homo sapiens]	97198	11.9		7	11	9606	4017	LOXL2	MGI:2137913	HGNC:6666	lysyl oxidase-like 2	LOR2|WS9-14	chr.8	pubmed	geneview	contig	HGNC:6666	homologene	MIM:606663|Ensembl:ENSG00000134013|HPRD:09446	human: LOXL2 (LOR2, WS9-14)	mouse: Loxl2 (1110004B06Rik, 4930526G11Rik, 9430067E15Rik, MGC102220)	fly: lox2 (CG4402, DmelCG4402, Dmloxl-2, dmlox-2)	protein modification process cell adhesion aging oxidation reduction	extracellular region extracellular space membrane	protein-lysine 6-oxidase activity scavenger receptor activity copper ion binding electron carrier activity oxidoreductase activity metal ion binding
mascot_daemon_merge.mgf	29555	gi|119584031	132	422	lysyl oxidase-like 2, isoform CRA_c [Homo sapiens]	97155	11.9		7	11	9606	4017	LOXL2	MGI:2137913	HGNC:6666	lysyl oxidase-like 2	LOR2|WS9-14	chr.8	pubmed	geneview	contig	HGNC:6666	homologene	MIM:606663|Ensembl:ENSG00000134013|HPRD:09446	human: LOXL2 (LOR2, WS9-14)	mouse: Loxl2 (1110004B06Rik, 4930526G11Rik, 9430067E15Rik, MGC102220)	fly: lox2 (CG4402, DmelCG4402, Dmloxl-2, dmlox-2)	protein modification process cell adhesion aging oxidation reduction	extracellular region extracellular space membrane	protein-lysine 6-oxidase activity scavenger receptor activity copper ion binding electron carrier activity oxidoreductase activity metal ion binding
mascot_daemon_merge.mgf	29555	gi|189053391	132	422	unnamed protein product [Homo sapiens]	88805	13.2		7	11	9606	4017	LOXL2	MGI:2137913	HGNC:6666	lysyl oxidase-like 2	LOR2|WS9-14	chr.8	pubmed	geneview	contig	HGNC:6666	homologene	MIM:606663|Ensembl:ENSG00000134013|HPRD:09446	human: LOXL2 (LOR2, WS9-14)	mouse: Loxl2 (1110004B06Rik, 4930526G11Rik, 9430067E15Rik, MGC102220)	fly: lox2 (CG4402, DmelCG4402, Dmloxl-2, dmlox-2)	protein modification process cell adhesion aging oxidation reduction	extracellular region extracellular space membrane	protein-lysine 6-oxidase activity scavenger receptor activity copper ion binding electron carrier activity oxidoreductase activity metal ion binding
mascot_daemon_merge.mgf	29555	gi|15489339	133	422	VASN protein [Homo sapiens]	64937	13.3	0.4	6	16	9606	114990	VASN	MGI:2177651	HGNC:18517	vasorin	SLITL2	chr.16	pubmed	geneview	contig	HGNC:18517	homologene	MIM:608843|Ensembl:ENSG00000168140|HPRD:10587	human: VASN (SLITL2)	mouse: Vasn (2610528G05Rik, Slitl2)			extracellular region membrane integral to membrane	protein binding
mascot_daemon_merge.mgf	29555	gi|37181718	133	422	CSRV314 [Homo sapiens]	72693	11.9		6	16	9606	114990	VASN	MGI:2177651	HGNC:18517	vasorin	SLITL2	chr.16	pubmed	geneview	contig	HGNC:18517	homologene	MIM:608843|Ensembl:ENSG00000168140|HPRD:10587	human: VASN (SLITL2)	mouse: Vasn (2610528G05Rik, Slitl2)			extracellular region membrane integral to membrane	protein binding
mascot_daemon_merge.mgf	29555	gi|88702793	133	422	slit-like 2 [Homo sapiens]	72751	11.9		6	16	9606	114990	VASN	MGI:2177651	HGNC:18517	vasorin	SLITL2	chr.16	pubmed	geneview	contig	HGNC:18517	homologene	MIM:608843|Ensembl:ENSG00000168140|HPRD:10587	human: VASN (SLITL2)	mouse: Vasn (2610528G05Rik, Slitl2)			extracellular region membrane integral to membrane	protein binding
mascot_daemon_merge.mgf	29555	gi|4505753	134	419	phosphoglycerate mutase 1 (brain) [Homo sapiens]	28900	42.5	1.1	7	13	9606	5223	PGAM1	MGI:97552	HGNC:8888	phosphoglycerate mutase 1 (brain)	PGAM-B|PGAMA	chr.10	pubmed	geneview	contig	HGNC:8888	homologene	MIM:172250|Ensembl:ENSG00000171314|HPRD:01392	human: PGAM1 (PGAM-B, PGAMA)	mouse: Pgam1 (2310050F24Rik, MGC102422, MGC118049, Pgam-1)	fly: Pglym78 (CG1721, DmelCG1721, PGAM, Pglym)	regulation of glycolysis regulation of pentose-phosphate shunt respiratory burst	cytosol	bisphosphoglycerate mutase activity bisphosphoglycerate 2-phosphatase activity phosphoglycerate mutase activity phosphoglycerate mutase activity hydrolase activity isomerase activity protein kinase binding
mascot_daemon_merge.mgf	29555	gi|38566176	134	419	Phosphoglycerate mutase 1 (brain) [Homo sapiens]	28916	42.5		7	13	9606	5223	PGAM1	MGI:97552	HGNC:8888	phosphoglycerate mutase 1 (brain)	PGAM-B|PGAMA	chr.10	pubmed	geneview	contig	HGNC:8888	homologene	MIM:172250|Ensembl:ENSG00000171314|HPRD:01392	human: PGAM1 (PGAM-B, PGAMA)	mouse: Pgam1 (2310050F24Rik, MGC102422, MGC118049, Pgam-1)	fly: Pglym78 (CG1721, DmelCG1721, PGAM, Pglym)	regulation of glycolysis regulation of pentose-phosphate shunt respiratory burst	cytosol	bisphosphoglycerate mutase activity bisphosphoglycerate 2-phosphatase activity phosphoglycerate mutase activity phosphoglycerate mutase activity hydrolase activity isomerase activity protein kinase binding
mascot_daemon_merge.mgf	29555	gi|62897753	134	419	phosphoglycerate mutase 1 (brain) variant [Homo sapiens]	28928	42.5		7	13	9606	5223	PGAM1	MGI:97552	HGNC:8888	phosphoglycerate mutase 1 (brain)	PGAM-B|PGAMA	chr.10	pubmed	geneview	contig	HGNC:8888	homologene	MIM:172250|Ensembl:ENSG00000171314|HPRD:01392	human: PGAM1 (PGAM-B, PGAMA)	mouse: Pgam1 (2310050F24Rik, MGC102422, MGC118049, Pgam-1)	fly: Pglym78 (CG1721, DmelCG1721, PGAM, Pglym)	regulation of glycolysis regulation of pentose-phosphate shunt respiratory burst	cytosol	bisphosphoglycerate mutase activity bisphosphoglycerate 2-phosphatase activity phosphoglycerate mutase activity phosphoglycerate mutase activity hydrolase activity isomerase activity protein kinase binding
mascot_daemon_merge.mgf	29555	gi|67464262	134	419	Chain A, Crystal Structure Of Human B Type Phosphoglycerate Mutase	29964	41.2		7	13
mascot_daemon_merge.mgf	29555	gi|227918	135	413	fibrillin	229783	2.9	0.1	5	27
mascot_daemon_merge.mgf	29555	gi|544279	135	413	RecName: Full=Fibrillin-1; Flags: Precursor	332682	2		5	27	9606	2200	FBN1	MGI:95489	HGNC:3603	fibrillin 1	FBN|MASS|MFS1|OCTD|SGS|WMS	chr.15	pubmed	geneview	contig	HGNC:3603	homologene	MIM:134797|Ensembl:ENSG00000166147|HPRD:00618	human: FBN1 (FBN, MASS, MFS1, OCTD, SGS, WMS)	mouse: Fbn1 (AI536462, B430209H23, Fib-1, Tsk)		skeletal system development heart development	microfibril extracellular region basement membrane extracellular space	extracellular matrix structural constituent extracellular matrix structural constituent calcium ion binding calcium ion binding protein binding
mascot_daemon_merge.mgf	29555	gi|24430141	135	413	fibrillin 1 precursor [Homo sapiens]	332664	2		5	27	9606	2200	FBN1	MGI:95489	HGNC:3603	fibrillin 1	FBN|MASS|MFS1|OCTD|SGS|WMS	chr.15	pubmed	geneview	contig	HGNC:3603	homologene	MIM:134797|Ensembl:ENSG00000166147|HPRD:00618	human: FBN1 (FBN, MASS, MFS1, OCTD, SGS, WMS)	mouse: Fbn1 (AI536462, B430209H23, Fib-1, Tsk)		skeletal system development heart development	microfibril extracellular region basement membrane extracellular space	extracellular matrix structural constituent extracellular matrix structural constituent calcium ion binding calcium ion binding protein binding
mascot_daemon_merge.mgf	29555	gi|46559358	135	413	fibrillin 1 [Homo sapiens]	332591	2		5	27	9606	2200	FBN1	MGI:95489	HGNC:3603	fibrillin 1	FBN|MASS|MFS1|OCTD|SGS|WMS	chr.15	pubmed	geneview	contig	HGNC:3603	homologene	MIM:134797|Ensembl:ENSG00000166147|HPRD:00618	human: FBN1 (FBN, MASS, MFS1, OCTD, SGS, WMS)	mouse: Fbn1 (AI536462, B430209H23, Fib-1, Tsk)		skeletal system development heart development	microfibril extracellular region basement membrane extracellular space	extracellular matrix structural constituent extracellular matrix structural constituent calcium ion binding calcium ion binding protein binding
mascot_daemon_merge.mgf	29555	gi|119597759	135	413	fibrillin 1 (Marfan syndrome), isoform CRA_a [Homo sapiens]	332456	2		5	27	9606	2200	FBN1	MGI:95489	HGNC:3603	fibrillin 1	FBN|MASS|MFS1|OCTD|SGS|WMS	chr.15	pubmed	geneview	contig	HGNC:3603	homologene	MIM:134797|Ensembl:ENSG00000166147|HPRD:00618	human: FBN1 (FBN, MASS, MFS1, OCTD, SGS, WMS)	mouse: Fbn1 (AI536462, B430209H23, Fib-1, Tsk)		skeletal system development heart development	microfibril extracellular region basement membrane extracellular space	extracellular matrix structural constituent extracellular matrix structural constituent calcium ion binding calcium ion binding protein binding
mascot_daemon_merge.mgf	29555	gi|119597760	135	413	fibrillin 1 (Marfan syndrome), isoform CRA_b [Homo sapiens]	332667	2		5	27	9606	2200	FBN1	MGI:95489	HGNC:3603	fibrillin 1	FBN|MASS|MFS1|OCTD|SGS|WMS	chr.15	pubmed	geneview	contig	HGNC:3603	homologene	MIM:134797|Ensembl:ENSG00000166147|HPRD:00618	human: FBN1 (FBN, MASS, MFS1, OCTD, SGS, WMS)	mouse: Fbn1 (AI536462, B430209H23, Fib-1, Tsk)		skeletal system development heart development	microfibril extracellular region basement membrane extracellular space	extracellular matrix structural constituent extracellular matrix structural constituent calcium ion binding calcium ion binding protein binding
mascot_daemon_merge.mgf	29555	gi|179462	136	413	N-acetyl-beta-glucosaminidase prepro-polypeptide	64720	15.4	0.32	7	10	9606	3074	HEXB	MGI:96074	HGNC:4879	hexosaminidase B (beta polypeptide)	ENC-1AS	chr.5	pubmed	geneview	contig	HGNC:4879	homologene	MIM:606873|Ensembl:ENSG00000049860|HPRD:06043	human: HEXB (ENC-1AS)	mouse: Hexb		skeletal system development carbohydrate metabolic process glycosphingolipid metabolic process ganglioside catabolic process cellular calcium ion homeostasis lysosome organization penetration of zona pellucida sensory perception of sound locomotory behavior male courtship behavior metabolic process phospholipid biosynthetic process oligosaccharide catabolic process sequestering of lipid sexual re…	acrosome lysosome membrane	hydrolase activity, hydrolyzing O-glycosyl compounds beta-N-acetylhexosaminidase activity protein homodimerization activity cation binding protein heterodimerization activity
mascot_daemon_merge.mgf	29555	gi|867691	136	413	beta-hexosaminidase beta-subunit	62207	16.2		7	10	9606	3074	HEXB	MGI:96074	HGNC:4879	hexosaminidase B (beta polypeptide)	ENC-1AS	chr.5	pubmed	geneview	contig	HGNC:4879	homologene	MIM:606873|Ensembl:ENSG00000049860|HPRD:06043	human: HEXB (ENC-1AS)	mouse: Hexb		skeletal system development carbohydrate metabolic process glycosphingolipid metabolic process ganglioside catabolic process cellular calcium ion homeostasis lysosome organization penetration of zona pellucida sensory perception of sound locomotory behavior male courtship behavior metabolic process phospholipid biosynthetic process oligosaccharide catabolic process sequestering of lipid sexual re…	acrosome lysosome membrane	hydrolase activity, hydrolyzing O-glycosyl compounds beta-N-acetylhexosaminidase activity protein homodimerization activity cation binding protein heterodimerization activity
mascot_daemon_merge.mgf	29555	gi|4504373	136	413	hexosaminidase B preproprotein [Homo sapiens]	63527	15.8		7	10	9606	3074	HEXB	MGI:96074	HGNC:4879	hexosaminidase B (beta polypeptide)	ENC-1AS	chr.5	pubmed	geneview	contig	HGNC:4879	homologene	MIM:606873|Ensembl:ENSG00000049860|HPRD:06043	human: HEXB (ENC-1AS)	mouse: Hexb		skeletal system development carbohydrate metabolic process glycosphingolipid metabolic process ganglioside catabolic process cellular calcium ion homeostasis lysosome organization penetration of zona pellucida sensory perception of sound locomotory behavior male courtship behavior metabolic process phospholipid biosynthetic process oligosaccharide catabolic process sequestering of lipid sexual re…	acrosome lysosome membrane	hydrolase activity, hydrolyzing O-glycosyl compounds beta-N-acetylhexosaminidase activity protein homodimerization activity cation binding protein heterodimerization activity
mascot_daemon_merge.mgf	29555	gi|30749651	136	413	Chain A, Native Human Lysosomal Beta-Hexosaminidase Isoform B	58480	17.4		7	10
mascot_daemon_merge.mgf	29555	gi|38492599	136	413	Chain A, Human Beta-Hexosaminidase B	59220	17.1		7	10
mascot_daemon_merge.mgf	29555	gi|109157873	136	413	Chain B, X-Ray Crystal Structure Of Ngt-Bound Hexa	57969	17.5		7	10
mascot_daemon_merge.mgf	29555	gi|1335064	135	410	fibrillin [Homo sapiens]	346106	1.9		5	27	9606	2200	FBN1	MGI:95489	HGNC:3603	fibrillin 1	FBN|MASS|MFS1|OCTD|SGS|WMS	chr.15	pubmed	geneview	contig	HGNC:3603	homologene	MIM:134797|Ensembl:ENSG00000166147|HPRD:00618	human: FBN1 (FBN, MASS, MFS1, OCTD, SGS, WMS)	mouse: Fbn1 (AI536462, B430209H23, Fib-1, Tsk)		skeletal system development heart development	microfibril extracellular region basement membrane extracellular space	extracellular matrix structural constituent extracellular matrix structural constituent calcium ion binding calcium ion binding protein binding
mascot_daemon_merge.mgf	29555	gi|55925576	137	408	insulin-like growth factor binding protein 2, 36kDa [Homo sapiens]	36198	43.6	0.64	7	10	9606	3485	IGFBP2	MGI:96437	HGNC:5471	insulin-like growth factor binding protein 2, 36kDa	IBP2|IGF-BP53	chr.2	pubmed	geneview	contig	HGNC:5471	homologene	MIM:146731|Ensembl:ENSG00000115457|HPRD:00898	human: IGFBP2 (IBP2, IGF-BP53)	mouse: Igfbp2 (AI255832, Igfbp-2)		regulation of cell growth signal transduction	extracellular region extracellular space	insulin-like growth factor I binding insulin-like growth factor II binding
mascot_daemon_merge.mgf	29555	gi|126369	138	400	RecName: Full=Laminin subunit gamma-1; AltName: Full=Laminin B2 chain; Flags: Precursor	183195	4.7	0.08	5	7	9606	3915	LAMC1	MGI:99914	HGNC:6492	laminin, gamma 1 (formerly LAMB2)	LAMB2|MGC87297	chr.1	pubmed	geneview	contig	HGNC:6492	homologene	MIM:150290|Ensembl:ENSG00000135862|HPRD:01030	human: LAMC1 (LAMB2, MGC87297)	mouse: Lamc1 (Lamb2)	fly: LanB2 (CG3322, CT11145, DROLAMB2A, DmelCG3322, LAMB2A, LM-B2/gamma, Lam-B2, anon-EST:fe2H3, gamma1, lamB2)	protein complex assembly cell adhesion endoderm development cell migration extracellular matrix disassembly hemidesmosome assembly positive regulation of epithelial cell proliferation	extracellular region basal lamina laminin-1 complex cytoplasm endoplasmic reticulum plasma membrane laminin-10 complex	extracellular matrix structural constituent protein binding
mascot_daemon_merge.mgf	29555	gi|307107	138	400	laminin B2 precursor	183161	4.7		5	7	9606	3915	LAMC1	MGI:99914	HGNC:6492	laminin, gamma 1 (formerly LAMB2)	LAMB2|MGC87297	chr.1	pubmed	geneview	contig	HGNC:6492	homologene	MIM:150290|Ensembl:ENSG00000135862|HPRD:01030	human: LAMC1 (LAMB2, MGC87297)	mouse: Lamc1 (Lamb2)	fly: LanB2 (CG3322, CT11145, DROLAMB2A, DmelCG3322, LAMB2A, LM-B2/gamma, Lam-B2, anon-EST:fe2H3, gamma1, lamB2)	protein complex assembly cell adhesion endoderm development cell migration extracellular matrix disassembly hemidesmosome assembly positive regulation of epithelial cell proliferation	extracellular region basal lamina laminin-1 complex cytoplasm endoplasmic reticulum plasma membrane laminin-10 complex	extracellular matrix structural constituent protein binding
mascot_daemon_merge.mgf	29555	gi|119611550	138	400	laminin, gamma 1 (formerly LAMB2), isoform CRA_a [Homo sapiens]	179545	4.8		5	7	9606	3915	LAMC1	MGI:99914	HGNC:6492	laminin, gamma 1 (formerly LAMB2)	LAMB2|MGC87297	chr.1	pubmed	geneview	contig	HGNC:6492	homologene	MIM:150290|Ensembl:ENSG00000135862|HPRD:01030	human: LAMC1 (LAMB2, MGC87297)	mouse: Lamc1 (Lamb2)	fly: LanB2 (CG3322, CT11145, DROLAMB2A, DmelCG3322, LAMB2A, LM-B2/gamma, Lam-B2, anon-EST:fe2H3, gamma1, lamB2)	protein complex assembly cell adhesion endoderm development cell migration extracellular matrix disassembly hemidesmosome assembly positive regulation of epithelial cell proliferation	extracellular region basal lamina laminin-1 complex cytoplasm endoplasmic reticulum plasma membrane laminin-10 complex	extracellular matrix structural constituent protein binding
mascot_daemon_merge.mgf	29555	gi|145309326	138	400	laminin, gamma 1 precursor [Homo sapiens]	183191	4.7		5	7	9606	3915	LAMC1	MGI:99914	HGNC:6492	laminin, gamma 1 (formerly LAMB2)	LAMB2|MGC87297	chr.1	pubmed	geneview	contig	HGNC:6492	homologene	MIM:150290|Ensembl:ENSG00000135862|HPRD:01030	human: LAMC1 (LAMB2, MGC87297)	mouse: Lamc1 (Lamb2)	fly: LanB2 (CG3322, CT11145, DROLAMB2A, DmelCG3322, LAMB2A, LM-B2/gamma, Lam-B2, anon-EST:fe2H3, gamma1, lamB2)	protein complex assembly cell adhesion endoderm development cell migration extracellular matrix disassembly hemidesmosome assembly positive regulation of epithelial cell proliferation	extracellular region basal lamina laminin-1 complex cytoplasm endoplasmic reticulum plasma membrane laminin-10 complex	extracellular matrix structural constituent protein binding
mascot_daemon_merge.mgf	29555	gi|416180	139	400	Man9-mannosidase [Homo sapiens]	71004	12.6	0.36	5	7			HUMM3
mascot_daemon_merge.mgf	29555	gi|24497519	139	400	mannosidase, alpha, class 1A, member 1 [Homo sapiens]	73150	12.1		5	7	9606	4121	MAN1A1	MGI:104677	HGNC:6821	mannosidase, alpha, class 1A, member 1	HUMM3|HUMM9|MAN9	chr.6	pubmed	geneview	contig	HGNC:6821	homologene	MIM:604344|Ensembl:ENSG00000111885|HPRD:05066	human: MAN1A1 (HUMM3, HUMM9, MAN9)	mouse: Man1a (PCR1)		metabolic process	Golgi membrane membrane fraction endoplasmic reticulum ER-Golgi intermediate compartment Golgi apparatus membrane integral to membrane	mannosyl-oligosaccharide 1,2-alpha-mannosidase activity calcium ion binding mannosidase activity hydrolase activity, acting on glycosyl bonds
mascot_daemon_merge.mgf	29555	gi|119568571	139	400	mannosidase, alpha, class 1A, member 1, isoform CRA_b [Homo sapiens]	75667	11.7		5	7	9606	4121	MAN1A1	MGI:104677	HGNC:6821	mannosidase, alpha, class 1A, member 1	HUMM3|HUMM9|MAN9	chr.6	pubmed	geneview	contig	HGNC:6821	homologene	MIM:604344|Ensembl:ENSG00000111885|HPRD:05066	human: MAN1A1 (HUMM3, HUMM9, MAN9)	mouse: Man1a (PCR1)		metabolic process	Golgi membrane membrane fraction endoplasmic reticulum ER-Golgi intermediate compartment Golgi apparatus membrane integral to membrane	mannosyl-oligosaccharide 1,2-alpha-mannosidase activity calcium ion binding mannosidase activity hydrolase activity, acting on glycosyl bonds
mascot_daemon_merge.mgf	29555	gi|52783469	140	396	RecName: Full=Spondin-2; AltName: Full=Mindin; AltName: Full=Differentially expressed in cancerous and non-cancerous lung cells 1; Short=DIL-1; Flags: Precursor	36335	36.9		8	15	9606	10417	SPON2	MGI:1923724	HGNC:11253	spondin 2, extracellular matrix protein	DIL-1|DIL1|M-spondin|Mindin	chr.4	pubmed	geneview	contig	HGNC:11253	homologene	MIM:605918|Ensembl:ENSG00000159674|HPRD:16174	human: SPON2 (DIL-1, DIL1, M-spondin, Mindin)	mouse: Spon2 (2310045I24Rik, AI504350, M-spondin, Mindin)	fly: mspo (CG10145, CT28539, DmelCG10145)	immune response cell adhesion axon guidance	extracellular region proteinaceous extracellular matrix	protein binding
mascot_daemon_merge.mgf	29555	gi|8928569	141	388	RecName: Full=Nidogen-2; Short=NID-2; AltName: Full=Osteonidogen; Flags: Precursor	154093	6.5	0.13	6	11	9606	22795	NID2	MGI:1298229	HGNC:13389	nidogen 2 (osteonidogen)	-	chr.14	pubmed	geneview	contig	HGNC:13389	homologene	MIM:605399|Ensembl:ENSG00000087303|HPRD:05654	human: NID2	mouse: Nid2 (AW547149, Ly111, NID-2, entactin-2, nidogen-2)		cell adhesion cell-matrix adhesion bioluminescence protein-chromophore linkage	extracellular region basement membrane membrane	calcium ion binding collagen binding
mascot_daemon_merge.mgf	29555	gi|119586062	141	388	nidogen 2 (osteonidogen) [Homo sapiens]	154052	6.5		6	11	9606	22795	NID2	MGI:1298229	HGNC:13389	nidogen 2 (osteonidogen)	-	chr.14	pubmed	geneview	contig	HGNC:13389	homologene	MIM:605399|Ensembl:ENSG00000087303|HPRD:05654	human: NID2	mouse: Nid2 (AW547149, Ly111, NID-2, entactin-2, nidogen-2)		cell adhesion cell-matrix adhesion bioluminescence protein-chromophore linkage	extracellular region basement membrane membrane	calcium ion binding collagen binding
mascot_daemon_merge.mgf	29555	gi|144953895	141	388	nidogen 2 precursor [Homo sapiens]	153952	6.5		6	11	9606	22795	NID2	MGI:1298229	HGNC:13389	nidogen 2 (osteonidogen)	-	chr.14	pubmed	geneview	contig	HGNC:13389	homologene	MIM:605399|Ensembl:ENSG00000087303|HPRD:05654	human: NID2	mouse: Nid2 (AW547149, Ly111, NID-2, entactin-2, nidogen-2)		cell adhesion cell-matrix adhesion bioluminescence protein-chromophore linkage	extracellular region basement membrane membrane	calcium ion binding collagen binding
mascot_daemon_merge.mgf	29555	gi|158256736	141	388	unnamed protein product [Homo sapiens]	154007	6.5		6	11	9606	22795	NID2	MGI:1298229	HGNC:13389	nidogen 2 (osteonidogen)	-	chr.14	pubmed	geneview	contig	HGNC:13389	homologene	MIM:605399|Ensembl:ENSG00000087303|HPRD:05654	human: NID2	mouse: Nid2 (AW547149, Ly111, NID-2, entactin-2, nidogen-2)		cell adhesion cell-matrix adhesion bioluminescence protein-chromophore linkage	extracellular region basement membrane membrane	calcium ion binding collagen binding
mascot_daemon_merge.mgf	29555	gi|194390844	141	388	unnamed protein product [Homo sapiens]	143269	7		6	11	9606	22795	NID2	MGI:1298229	HGNC:13389	nidogen 2 (osteonidogen)	-	chr.14	pubmed	geneview	contig	HGNC:13389	homologene	MIM:605399|Ensembl:ENSG00000087303|HPRD:05654	human: NID2	mouse: Nid2 (AW547149, Ly111, NID-2, entactin-2, nidogen-2)		cell adhesion cell-matrix adhesion bioluminescence protein-chromophore linkage	extracellular region basement membrane membrane	calcium ion binding collagen binding
mascot_daemon_merge.mgf	29555	gi|6912618	142	381	glutaminyl-peptide cyclotransferase precursor [Homo sapiens]	40965	30.7	0.69	7	14	9606	25797	QPCT	MGI:1917786	HGNC:9753	glutaminyl-peptide cyclotransferase	GCT|QC	chr.2	pubmed	geneview	contig	HGNC:9753	homologene	MIM:607065|Ensembl:ENSG00000115828|HPRD:06140	human: QPCT (GCT, QC)	mouse: Qpct (5730422A13Rik)	fly: CG32412 (CG10487, DmelCG32412)	protein modification process proteolysis		peptidase activity zinc ion binding acyltransferase activity glutaminyl-peptide cyclotransferase activity transferase activity metal ion binding
mascot_daemon_merge.mgf	29555	gi|75766183	142	381	Chain A, Crystal Structure Of Human Glutaminyl Cyclase At Ph 6.5	37606	33.7		7	14
mascot_daemon_merge.mgf	29555	gi|75766187	142	381	Chain A, Crystal Structure Of The Genetic Mutant R54w Of Human Glutaminyl Cyclase	37636	33.7		7	14
mascot_daemon_merge.mgf	29555	gi|75766189	142	381	Chain A, Crystal Structure Of Human Glutaminyl Cyclase In Complex With Glutamine T-Butyl Ester	37605	33.7		7	14
mascot_daemon_merge.mgf	29555	gi|76496508	142	381	Glutaminyl-peptide cyclotransferase [Homo sapiens]	40925	30.7		7	14	9606	25797	QPCT	MGI:1917786	HGNC:9753	glutaminyl-peptide cyclotransferase	GCT|QC	chr.2	pubmed	geneview	contig	HGNC:9753	homologene	MIM:607065|Ensembl:ENSG00000115828|HPRD:06140	human: QPCT (GCT, QC)	mouse: Qpct (5730422A13Rik)	fly: CG32412 (CG10487, DmelCG32412)	protein modification process proteolysis		peptidase activity zinc ion binding acyltransferase activity glutaminyl-peptide cyclotransferase activity transferase activity metal ion binding
mascot_daemon_merge.mgf	29555	gi|119620798	142	381	glutaminyl-peptide cyclotransferase (glutaminyl cyclase), isoform CRA_b [Homo sapiens]	34127	37.4		7	14	9606	25797	QPCT	MGI:1917786	HGNC:9753	glutaminyl-peptide cyclotransferase	GCT|QC	chr.2	pubmed	geneview	contig	HGNC:9753	homologene	MIM:607065|Ensembl:ENSG00000115828|HPRD:06140	human: QPCT (GCT, QC)	mouse: Qpct (5730422A13Rik)	fly: CG32412 (CG10487, DmelCG32412)	protein modification process proteolysis		peptidase activity zinc ion binding acyltransferase activity glutaminyl-peptide cyclotransferase activity transferase activity metal ion binding
mascot_daemon_merge.mgf	29555	gi|185177687	142	381	Chain A, Crystal Structure Of The Human Glutaminyl Cyclase Mutant E201d At 1.67 Angstrom Resolution	37592	33.7		7	14
mascot_daemon_merge.mgf	29555	gi|185177689	142	381	Chain A, Crystal Structure Of The Human Glutaminyl Cyclase Mutant E201l At 2.08 Angstrom Resolution	37590	33.7		7	14
mascot_daemon_merge.mgf	29555	gi|185177693	142	381	Chain A, Crystal Structure Of The Human Glutaminyl Cyclase Mutant D248a At 1.97 Angstrom Resolution	37562	33.7		7	14
mascot_daemon_merge.mgf	29555	gi|185177695	142	381	Chain A, Crystal Structure Of The Human Glutaminyl Cyclase Mutant D248q At 2.18 Angstrom Resolution	37619	33.7		7	14
mascot_daemon_merge.mgf	29555	gi|185177697	142	381	Chain A, Crystal Structure Of The Human Glutaminyl Cyclase Mutant D305a At 1.78 Angstrom Resolution	37562	33.7		7	14
mascot_daemon_merge.mgf	29555	gi|185177699	142	381	Chain A, Crystal Structure Of The Human Glutaminyl Cyclase Mutant D305e At 1.66 Angstrom Resolution	37620	33.7		7	14
mascot_daemon_merge.mgf	29555	gi|14149904	143	377	anthrax toxin receptor 1 isoform 1 precursor [Homo sapiens]	63433	17.9	0.41	7	14	9606	84168	ANTXR1	MGI:1916788	HGNC:21014	anthrax toxin receptor 1	ATR|FLJ10601|FLJ11298|FLJ21776|TEM8	chr.2	pubmed	geneview	contig	HGNC:21014	homologene	MIM:606410|Ensembl:ENSG00000169604|HPRD:05913	human: ANTXR1 (ATR, FLJ10601, FLJ11298, FLJ21776, TEM8)	mouse: Antxr1 (2310008J16Rik, 2810405N18Rik, Antrx1, Tem8)			membrane integral to membrane	receptor activity protein binding metal ion binding
mascot_daemon_merge.mgf	29555	gi|13182739	144	372	GL008 [Homo sapiens]	45111	21.6	0.61	6	6	9606	66005	CHID1	MGI:1915288	HGNC:28474	chitinase domain containing 1	FLJ42707|GL008|MGC3234|SI-CLP	chr.11	pubmed	geneview	contig	HGNC:28474	homologene	Ensembl:ENSG00000177830|HPRD:14550	human: CHID1 (FLJ42707, GL008, MGC3234, SI-CLP)	mouse: Chid1 (3110023E09Rik, AI841869)	fly: CG8460 (DmelCG8460)	carbohydrate metabolic process chitin catabolic process	extracellular region lysosome	catalytic activity chitinase activity cation binding
mascot_daemon_merge.mgf	29555	gi|14042596	144	372	unnamed protein product [Homo sapiens]	45025	21.6		6	6	9606	66005	CHID1	MGI:1915288	HGNC:28474	chitinase domain containing 1	FLJ42707|GL008|MGC3234|SI-CLP	chr.11	pubmed	geneview	contig	HGNC:28474	homologene	Ensembl:ENSG00000177830|HPRD:14550	human: CHID1 (FLJ42707, GL008, MGC3234, SI-CLP)	mouse: Chid1 (3110023E09Rik, AI841869)	fly: CG8460 (DmelCG8460)	carbohydrate metabolic process chitin catabolic process	extracellular region lysosome	catalytic activity chitinase activity cation binding
mascot_daemon_merge.mgf	29555	gi|194387458	144	372	unnamed protein product [Homo sapiens]	51303	18.7		6	6	9606	66005	CHID1	MGI:1915288	HGNC:28474	chitinase domain containing 1	FLJ42707|GL008|MGC3234|SI-CLP	chr.11	pubmed	geneview	contig	HGNC:28474	homologene	Ensembl:ENSG00000177830|HPRD:14550	human: CHID1 (FLJ42707, GL008, MGC3234, SI-CLP)	mouse: Chid1 (3110023E09Rik, AI841869)	fly: CG8460 (DmelCG8460)	carbohydrate metabolic process chitin catabolic process	extracellular region lysosome	catalytic activity chitinase activity cation binding
mascot_daemon_merge.mgf	29555	gi|218083142	144	372	chitinase domain containing 1 isoform a [Homo sapiens]	45083	21.6		6	6	9606	66005	CHID1	MGI:1915288	HGNC:28474	chitinase domain containing 1	FLJ42707|GL008|MGC3234|SI-CLP	chr.11	pubmed	geneview	contig	HGNC:28474	homologene	Ensembl:ENSG00000177830|HPRD:14550	human: CHID1 (FLJ42707, GL008, MGC3234, SI-CLP)	mouse: Chid1 (3110023E09Rik, AI841869)	fly: CG8460 (DmelCG8460)	carbohydrate metabolic process chitin catabolic process	extracellular region lysosome	catalytic activity chitinase activity cation binding
mascot_daemon_merge.mgf	29555	gi|218083233	144	372	chitinase domain containing 1 isoform b [Homo sapiens]	47928	20.3		6	6	9606	66005	CHID1	MGI:1915288	HGNC:28474	chitinase domain containing 1	FLJ42707|GL008|MGC3234|SI-CLP	chr.11	pubmed	geneview	contig	HGNC:28474	homologene	Ensembl:ENSG00000177830|HPRD:14550	human: CHID1 (FLJ42707, GL008, MGC3234, SI-CLP)	mouse: Chid1 (3110023E09Rik, AI841869)	fly: CG8460 (DmelCG8460)	carbohydrate metabolic process chitin catabolic process	extracellular region lysosome	catalytic activity chitinase activity cation binding
mascot_daemon_merge.mgf	29555	gi|221043528	144	372	unnamed protein product [Homo sapiens]	48426	20.1		6	6	9606	66005	CHID1	MGI:1915288	HGNC:28474	chitinase domain containing 1	FLJ42707|GL008|MGC3234|SI-CLP	chr.11	pubmed	geneview	contig	HGNC:28474	homologene	Ensembl:ENSG00000177830|HPRD:14550	human: CHID1 (FLJ42707, GL008, MGC3234, SI-CLP)	mouse: Chid1 (3110023E09Rik, AI841869)	fly: CG8460 (DmelCG8460)	carbohydrate metabolic process chitin catabolic process	extracellular region lysosome	catalytic activity chitinase activity cation binding
mascot_daemon_merge.mgf	29555	gi|159162689	145	372	Chain A, Human Protein Disulfide Isomerase, Nmr, 40 Structures	13363	42.5	2.65	5	13
mascot_daemon_merge.mgf	29555	gi|7657619	146	370	sushi-repeat-containing protein, X-linked 2 [Homo sapiens]	54192	18.5	0.39	6	7	9606	27286	SRPX2	MGI:1916042	HGNC:30668	sushi-repeat-containing protein, X-linked 2	BPP|CBPS|RESDX|SRPUL	chr.X	pubmed	geneview	contig	HGNC:30668	homologene	MIM:300642|Ensembl:ENSG00000102359|HPRD:06726	human: SRPX2 (BPP, CBPS, RESDX, SRPUL)	mouse: Srpx2 (1110039C07Rik, SRP, SRPUL)			extracellular region
mascot_daemon_merge.mgf	29555	gi|18089123	146	370	Sushi-repeat-containing protein, X-linked 2 [Homo sapiens]	54178	18.5		6	7	9606	27286	SRPX2	MGI:1916042	HGNC:30668	sushi-repeat-containing protein, X-linked 2	BPP|CBPS|RESDX|SRPUL	chr.X	pubmed	geneview	contig	HGNC:30668	homologene	MIM:300642|Ensembl:ENSG00000102359|HPRD:06726	human: SRPX2 (BPP, CBPS, RESDX, SRPUL)	mouse: Srpx2 (1110039C07Rik, SRP, SRPUL)			extracellular region
mascot_daemon_merge.mgf	29555	gi|212293358	147	369	actinin alpha 1 isoform 3 [Homo sapiens]	107644	9.4	0.14	6	9	9606	87	ACTN1	MGI:2137706	HGNC:163	actinin, alpha 1	FLJ40884|FLJ54432	chr.14	pubmed	geneview	contig	HGNC:163	homologene	MIM:102575|Ensembl:ENSG00000072110|HPRD:00020	human: ACTN1 (FLJ40884, FLJ54432)	mouse: Actn1 (3110023F10Rik, Actn1a)	fly: Actn (CG4376, CT14163, CT14232, DmelCG4376, EG:133E12.1, GA17, HM-29, actn, alpha-actinin, fliA, l(1)2Cb, l(1)EA82, y)	regulation of apoptosis focal adhesion formation negative regulation of cell motion	nucleolus cytoplasm cytoskeleton focal adhesion pseudopodium	actin binding integrin binding calcium ion binding protein binding vinculin binding
mascot_daemon_merge.mgf	29555	gi|28334	147	366	unnamed protein product [Homo sapiens]	103480	9.8		6	9	9606	87	ACTN1	MGI:2137706	HGNC:163	actinin, alpha 1	FLJ40884|FLJ54432	chr.14	pubmed	geneview	contig	HGNC:163	homologene	MIM:102575|Ensembl:ENSG00000072110|HPRD:00020	human: ACTN1 (FLJ40884, FLJ54432)	mouse: Actn1 (3110023F10Rik, Actn1a)	fly: Actn (CG4376, CT14163, CT14232, DmelCG4376, EG:133E12.1, GA17, HM-29, actn, alpha-actinin, fliA, l(1)2Cb, l(1)EA82, y)	regulation of apoptosis focal adhesion formation negative regulation of cell motion	nucleolus cytoplasm cytoskeleton focal adhesion pseudopodium	actin binding integrin binding calcium ion binding protein binding vinculin binding
mascot_daemon_merge.mgf	29555	gi|4501891	147	366	actinin, alpha 1 isoform b [Homo sapiens]	103563	9.8		6	9	9606	87	ACTN1	MGI:2137706	HGNC:163	actinin, alpha 1	FLJ40884|FLJ54432	chr.14	pubmed	geneview	contig	HGNC:163	homologene	MIM:102575|Ensembl:ENSG00000072110|HPRD:00020	human: ACTN1 (FLJ40884, FLJ54432)	mouse: Actn1 (3110023F10Rik, Actn1a)	fly: Actn (CG4376, CT14163, CT14232, DmelCG4376, EG:133E12.1, GA17, HM-29, actn, alpha-actinin, fliA, l(1)2Cb, l(1)EA82, y)	regulation of apoptosis focal adhesion formation negative regulation of cell motion	nucleolus cytoplasm cytoskeleton focal adhesion pseudopodium	actin binding integrin binding calcium ion binding protein binding vinculin binding
mascot_daemon_merge.mgf	29555	gi|194097350	147	366	actinin, alpha 1 isoform a [Homo sapiens]	106129	9.5		6	9	9606	87	ACTN1	MGI:2137706	HGNC:163	actinin, alpha 1	FLJ40884|FLJ54432	chr.14	pubmed	geneview	contig	HGNC:163	homologene	MIM:102575|Ensembl:ENSG00000072110|HPRD:00020	human: ACTN1 (FLJ40884, FLJ54432)	mouse: Actn1 (3110023F10Rik, Actn1a)	fly: Actn (CG4376, CT14163, CT14232, DmelCG4376, EG:133E12.1, GA17, HM-29, actn, alpha-actinin, fliA, l(1)2Cb, l(1)EA82, y)	regulation of apoptosis focal adhesion formation negative regulation of cell motion	nucleolus cytoplasm cytoskeleton focal adhesion pseudopodium	actin binding integrin binding calcium ion binding protein binding vinculin binding
mascot_daemon_merge.mgf	29555	gi|194097352	147	366	actinin, alpha 1 isoform c [Homo sapiens]	103215	9.8		6	9	9606	87	ACTN1	MGI:2137706	HGNC:163	actinin, alpha 1	FLJ40884|FLJ54432	chr.14	pubmed	geneview	contig	HGNC:163	homologene	MIM:102575|Ensembl:ENSG00000072110|HPRD:00020	human: ACTN1 (FLJ40884, FLJ54432)	mouse: Actn1 (3110023F10Rik, Actn1a)	fly: Actn (CG4376, CT14163, CT14232, DmelCG4376, EG:133E12.1, GA17, HM-29, actn, alpha-actinin, fliA, l(1)2Cb, l(1)EA82, y)	regulation of apoptosis focal adhesion formation negative regulation of cell motion	nucleolus cytoplasm cytoskeleton focal adhesion pseudopodium	actin binding integrin binding calcium ion binding protein binding vinculin binding
mascot_daemon_merge.mgf	29555	gi|194379168	147	366	unnamed protein product [Homo sapiens]	103166	9.8		6	9	9606	87	ACTN1	MGI:2137706	HGNC:163	actinin, alpha 1	FLJ40884|FLJ54432	chr.14	pubmed	geneview	contig	HGNC:163	homologene	MIM:102575|Ensembl:ENSG00000072110|HPRD:00020	human: ACTN1 (FLJ40884, FLJ54432)	mouse: Actn1 (3110023F10Rik, Actn1a)	fly: Actn (CG4376, CT14163, CT14232, DmelCG4376, EG:133E12.1, GA17, HM-29, actn, alpha-actinin, fliA, l(1)2Cb, l(1)EA82, y)	regulation of apoptosis focal adhesion formation negative regulation of cell motion	nucleolus cytoplasm cytoskeleton focal adhesion pseudopodium	actin binding integrin binding calcium ion binding protein binding vinculin binding
mascot_daemon_merge.mgf	29555	gi|10834982	148	364	insulin-like growth factor binding protein 5 [Homo sapiens]	31576	29	1.47	6	12	9606	3488	IGFBP5	MGI:96440	HGNC:5474	insulin-like growth factor binding protein 5	IBP5	chr.2	pubmed	geneview	contig	HGNC:5474	homologene	MIM:146734|Ensembl:ENSG00000115461|HPRD:00901	human: IGFBP5 (IBP5)	mouse: Igfbp5 (AI256729, AW208790, IGFBP-5)		regulation of cell growth signal transduction negative regulation of smooth muscle cell migration negative regulation of translation negative regulation of insulin-like growth factor receptor signaling pathway negative regulation of smooth muscle cell proliferation	extracellular region insulin-like growth factor binding protein complex	insulin-like growth factor I binding
mascot_daemon_merge.mgf	29555	gi|187463	149	363	macrophage colony-stimulating factor	60814	13.2	0.43	5	11	9606	1435	CSF1	MGI:1339753	HGNC:2432	colony stimulating factor 1 (macrophage)	MCSF|MGC31930	chr.1	pubmed	geneview	contig	HGNC:2432	homologene	MIM:120420|Ensembl:ENSG00000184371|HPRD:00388	human: CSF1 (MCSF, MGC31930)	mouse: Csf1 (C87615, CSF-1, Csfm, M-CSF, op)		positive regulation of cell-matrix adhesion reproductive developmental process positive regulation of gene expression positive regulation of foam cell differentiation hemopoiesis cell differentiation positive regulation of cell migration positive regulation of cellular protein metabolic process positive regulation of mononuclear cell proliferation monocyte activation positive regulation of monocy…	extracellular region extracellular space plasma membrane integral to membrane receptor complex perinuclear region of cytoplasm	cytokine activity macrophage colony stimulating factor receptor binding protein homodimerization activity
mascot_daemon_merge.mgf	29555	gi|508986	149	363	macrophage colony-stimulating factor	60693	13.2		5	11	9606	1435	CSF1	MGI:1339753	HGNC:2432	colony stimulating factor 1 (macrophage)	MCSF|MGC31930	chr.1	pubmed	geneview	contig	HGNC:2432	homologene	MIM:120420|Ensembl:ENSG00000184371|HPRD:00388	human: CSF1 (MCSF, MGC31930)	mouse: Csf1 (C87615, CSF-1, Csfm, M-CSF, op)		positive regulation of cell-matrix adhesion reproductive developmental process positive regulation of gene expression positive regulation of foam cell differentiation hemopoiesis cell differentiation positive regulation of cell migration positive regulation of cellular protein metabolic process positive regulation of mononuclear cell proliferation monocyte activation positive regulation of monocy…	extracellular region extracellular space plasma membrane integral to membrane receptor complex perinuclear region of cytoplasm	cytokine activity macrophage colony stimulating factor receptor binding protein homodimerization activity
mascot_daemon_merge.mgf	29555	gi|757917	149	363	CSF-4 [Homo sapiens]	58954	13.6		5	11	9606	1435	CSF1	MGI:1339753	HGNC:2432	colony stimulating factor 1 (macrophage)	MCSF|MGC31930	chr.1	pubmed	geneview	contig	HGNC:2432	homologene	MIM:120420|Ensembl:ENSG00000184371|HPRD:00388	human: CSF1 (MCSF, MGC31930)	mouse: Csf1 (C87615, CSF-1, Csfm, M-CSF, op)		positive regulation of cell-matrix adhesion reproductive developmental process positive regulation of gene expression positive regulation of foam cell differentiation hemopoiesis cell differentiation positive regulation of cell migration positive regulation of cellular protein metabolic process positive regulation of mononuclear cell proliferation monocyte activation positive regulation of monocy…	extracellular region extracellular space plasma membrane integral to membrane receptor complex perinuclear region of cytoplasm	cytokine activity macrophage colony stimulating factor receptor binding protein homodimerization activity
mascot_daemon_merge.mgf	29555	gi|27262661	149	363	colony stimulating factor 1 isoform a precursor [Homo sapiens]	60766	13.2		5	11	9606	1435	CSF1	MGI:1339753	HGNC:2432	colony stimulating factor 1 (macrophage)	MCSF|MGC31930	chr.1	pubmed	geneview	contig	HGNC:2432	homologene	MIM:120420|Ensembl:ENSG00000184371|HPRD:00388	human: CSF1 (MCSF, MGC31930)	mouse: Csf1 (C87615, CSF-1, Csfm, M-CSF, op)		positive regulation of cell-matrix adhesion reproductive developmental process positive regulation of gene expression positive regulation of foam cell differentiation hemopoiesis cell differentiation positive regulation of cell migration positive regulation of cellular protein metabolic process positive regulation of mononuclear cell proliferation monocyte activation positive regulation of monocy…	extracellular region extracellular space plasma membrane integral to membrane receptor complex perinuclear region of cytoplasm	cytokine activity macrophage colony stimulating factor receptor binding protein homodimerization activity
mascot_daemon_merge.mgf	29555	gi|55664931	149	363	colony stimulating factor 1 (macrophage) [Homo sapiens]	60826	13.2		5	11	9606	1435	CSF1	MGI:1339753	HGNC:2432	colony stimulating factor 1 (macrophage)	MCSF|MGC31930	chr.1	pubmed	geneview	contig	HGNC:2432	homologene	MIM:120420|Ensembl:ENSG00000184371|HPRD:00388	human: CSF1 (MCSF, MGC31930)	mouse: Csf1 (C87615, CSF-1, Csfm, M-CSF, op)		positive regulation of cell-matrix adhesion reproductive developmental process positive regulation of gene expression positive regulation of foam cell differentiation hemopoiesis cell differentiation positive regulation of cell migration positive regulation of cellular protein metabolic process positive regulation of mononuclear cell proliferation monocyte activation positive regulation of monocy…	extracellular region extracellular space plasma membrane integral to membrane receptor complex perinuclear region of cytoplasm	cytokine activity macrophage colony stimulating factor receptor binding protein homodimerization activity
mascot_daemon_merge.mgf	29555	gi|194390746	149	363	unnamed protein product [Homo sapiens]	50300	15.8		5	11	9606	1435	CSF1	MGI:1339753	HGNC:2432	colony stimulating factor 1 (macrophage)	MCSF|MGC31930	chr.1	pubmed	geneview	contig	HGNC:2432	homologene	MIM:120420|Ensembl:ENSG00000184371|HPRD:00388	human: CSF1 (MCSF, MGC31930)	mouse: Csf1 (C87615, CSF-1, Csfm, M-CSF, op)		positive regulation of cell-matrix adhesion reproductive developmental process positive regulation of gene expression positive regulation of foam cell differentiation hemopoiesis cell differentiation positive regulation of cell migration positive regulation of cellular protein metabolic process positive regulation of mononuclear cell proliferation monocyte activation positive regulation of monocy…	extracellular region extracellular space plasma membrane integral to membrane receptor complex perinuclear region of cytoplasm	cytokine activity macrophage colony stimulating factor receptor binding protein homodimerization activity
mascot_daemon_merge.mgf	29555	gi|34226	150	361	laminin A chain [Homo sapiens]	297083	4.5	0.05	7	9	9606	284217	LAMA1	MGI:99892	HGNC:6481	laminin, alpha 1	LAMA	chr.18	pubmed	geneview	contig	HGNC:6481	homologene	MIM:150320|Ensembl:ENSG00000101680|HPRD:01033	human: LAMA1 (LAMA)	mouse: Lama1 (AA408497, Lama)		morphogenesis of an epithelial sheet cell surface receptor linked signal transduction tissue development regulation of cell adhesion regulation of cell migration establishment of epithelial cell apical/basal polarity regulation of embryonic development positive regulation of epithelial cell proliferation	extracellular region basement membrane	receptor binding extracellular matrix structural constituent
mascot_daemon_merge.mgf	29555	gi|119622034	150	361	laminin, alpha 1, isoform CRA_b [Homo sapiens]	305346	4.3		7	9	9606	284217	LAMA1	MGI:99892	HGNC:6481	laminin, alpha 1	LAMA	chr.18	pubmed	geneview	contig	HGNC:6481	homologene	MIM:150320|Ensembl:ENSG00000101680|HPRD:01033	human: LAMA1 (LAMA)	mouse: Lama1 (AA408497, Lama)		morphogenesis of an epithelial sheet cell surface receptor linked signal transduction tissue development regulation of cell adhesion regulation of cell migration establishment of epithelial cell apical/basal polarity regulation of embryonic development positive regulation of epithelial cell proliferation	extracellular region basement membrane	receptor binding extracellular matrix structural constituent
mascot_daemon_merge.mgf	29555	gi|119576821	149	358	colony stimulating factor 1 (macrophage), isoform CRA_b [Homo sapiens]	68631	11.6		5	11	9606	1435	CSF1	MGI:1339753	HGNC:2432	colony stimulating factor 1 (macrophage)	MCSF|MGC31930	chr.1	pubmed	geneview	contig	HGNC:2432	homologene	MIM:120420|Ensembl:ENSG00000184371|HPRD:00388	human: CSF1 (MCSF, MGC31930)	mouse: Csf1 (C87615, CSF-1, Csfm, M-CSF, op)		positive regulation of cell-matrix adhesion reproductive developmental process positive regulation of gene expression positive regulation of foam cell differentiation hemopoiesis cell differentiation positive regulation of cell migration positive regulation of cellular protein metabolic process positive regulation of mononuclear cell proliferation monocyte activation positive regulation of monocy…	extracellular region extracellular space plasma membrane integral to membrane receptor complex perinuclear region of cytoplasm	cytokine activity macrophage colony stimulating factor receptor binding protein homodimerization activity
mascot_daemon_merge.mgf	29555	gi|119622036	150	358	laminin, alpha 1, isoform CRA_d [Homo sapiens]	332662	4		7	9	9606	284217	LAMA1	MGI:99892	HGNC:6481	laminin, alpha 1	LAMA	chr.18	pubmed	geneview	contig	HGNC:6481	homologene	MIM:150320|Ensembl:ENSG00000101680|HPRD:01033	human: LAMA1 (LAMA)	mouse: Lama1 (AA408497, Lama)		morphogenesis of an epithelial sheet cell surface receptor linked signal transduction tissue development regulation of cell adhesion regulation of cell migration establishment of epithelial cell apical/basal polarity regulation of embryonic development positive regulation of epithelial cell proliferation	extracellular region basement membrane	receptor binding extracellular matrix structural constituent
mascot_daemon_merge.mgf	29555	gi|38788416	150	357	laminin, alpha 1 precursor [Homo sapiens]	346332	3.8		7	9	9606	284217	LAMA1	MGI:99892	HGNC:6481	laminin, alpha 1	LAMA	chr.18	pubmed	geneview	contig	HGNC:6481	homologene	MIM:150320|Ensembl:ENSG00000101680|HPRD:01033	human: LAMA1 (LAMA)	mouse: Lama1 (AA408497, Lama)		morphogenesis of an epithelial sheet cell surface receptor linked signal transduction tissue development regulation of cell adhesion regulation of cell migration establishment of epithelial cell apical/basal polarity regulation of embryonic development positive regulation of epithelial cell proliferation	extracellular region basement membrane	receptor binding extracellular matrix structural constituent
mascot_daemon_merge.mgf	29555	gi|189520	151	357	pro-alpha-1 type V collagen	184183	5.2	0.1	5	19			COL5A1
mascot_daemon_merge.mgf	29555	gi|219510	151	357	collagen alpha 1(V) chain precursor [Homo sapiens]	184189	5.2		5	19	9606	1289	COL5A1	MGI:88457	HGNC:2209	collagen, type V, alpha 1	-	chr.9	pubmed	geneview	contig	HGNC:2209	homologene	MIM:120215|Ensembl:ENSG00000130635|HPRD:00368	human: COL5A1	mouse: Col5a1 (AI413331)		cell adhesion collagen fibril organization collagen fibril organization collagen biosynthetic process wound healing, spreading of epidermal cells fibril organization skin development integrin biosynthetic process eye morphogenesis	extracellular region collagen collagen type V	integrin binding extracellular matrix structural constituent heparin binding proteoglycan binding
mascot_daemon_merge.mgf	29555	gi|89276751	151	357	alpha 1 type V collagen preproprotein [Homo sapiens]	184131	5.2		5	19	9606	1289	COL5A1	MGI:88457	HGNC:2209	collagen, type V, alpha 1	-	chr.9	pubmed	geneview	contig	HGNC:2209	homologene	MIM:120215|Ensembl:ENSG00000130635|HPRD:00368	human: COL5A1	mouse: Col5a1 (AI413331)		cell adhesion collagen fibril organization collagen fibril organization collagen biosynthetic process wound healing, spreading of epidermal cells fibril organization skin development integrin biosynthetic process eye morphogenesis	extracellular region collagen collagen type V	integrin binding extracellular matrix structural constituent heparin binding proteoglycan binding
mascot_daemon_merge.mgf	29555	gi|119608538	151	357	collagen, type V, alpha 1, isoform CRA_c [Homo sapiens]	184804	5.2		5	19	9606	1289	COL5A1	MGI:88457	HGNC:2209	collagen, type V, alpha 1	-	chr.9	pubmed	geneview	contig	HGNC:2209	homologene	MIM:120215|Ensembl:ENSG00000130635|HPRD:00368	human: COL5A1	mouse: Col5a1 (AI413331)		cell adhesion collagen fibril organization collagen fibril organization collagen biosynthetic process wound healing, spreading of epidermal cells fibril organization skin development integrin biosynthetic process eye morphogenesis	extracellular region collagen collagen type V	integrin binding extracellular matrix structural constituent heparin binding proteoglycan binding
mascot_daemon_merge.mgf	29555	gi|30425438	152	350	OAF homolog [Homo sapiens]	31239	25.3	0.58	4	5	9606	220323	OAF	MGI:94852	HGNC:28752	OAF homolog (Drosophila)	MGC52117|NS5ATP13TP2	chr.11	pubmed	geneview	contig	HGNC:28752	homologene	Ensembl:ENSG00000184232|HPRD:17646	human: OAF (MGC52117, NS5ATP13TP2)	mouse: Oaf (AL024221, D130038B21Rik, D9Ucla1)	fly: oaf (CG9884, DmelCG9884, l(2)22Fb, l(2)ND1, tnd)
mascot_daemon_merge.mgf	29555	gi|119587906	152	350	OAF homolog (Drosophila) [Homo sapiens]	31242	25.5		4	5	9606	220323	OAF	MGI:94852	HGNC:28752	OAF homolog (Drosophila)	MGC52117|NS5ATP13TP2	chr.11	pubmed	geneview	contig	HGNC:28752	homologene	Ensembl:ENSG00000184232|HPRD:17646	human: OAF (MGC52117, NS5ATP13TP2)	mouse: Oaf (AL024221, D130038B21Rik, D9Ucla1)	fly: oaf (CG9884, DmelCG9884, l(2)22Fb, l(2)ND1, tnd)
mascot_daemon_merge.mgf	29555	gi|4456473	153	345	fibulin-4 [Homo sapiens]	51783	13.5		5	7	9606	30008	EFEMP2	MGI:1891209	HGNC:3219	EGF-containing fibulin-like extracellular matrix protein 2	FBLN4|MBP1|UPH1	chr.11	pubmed	geneview	contig	HGNC:3219	homologene	MIM:604633|Ensembl:ENSG00000172638|HPRD:05221	human: EFEMP2 (FBLN4, MBP1, UPH1)	mouse: Efemp2 (0610011K11Rik, MBP1)		blood coagulation	extracellular region basement membrane membrane	transmembrane receptor activity extracellular matrix structural constituent calcium ion binding protein binding
mascot_daemon_merge.mgf	29555	gi|7634793	153	345	EGF-containing fibulin-like extracellular matrix protein 2 [Homo sapiens]	51822	13.5		5	7	9606	30008	EFEMP2	MGI:1891209	HGNC:3219	EGF-containing fibulin-like extracellular matrix protein 2	FBLN4|MBP1|UPH1	chr.11	pubmed	geneview	contig	HGNC:3219	homologene	MIM:604633|Ensembl:ENSG00000172638|HPRD:05221	human: EFEMP2 (FBLN4, MBP1, UPH1)	mouse: Efemp2 (0610011K11Rik, MBP1)		blood coagulation	extracellular region basement membrane membrane	transmembrane receptor activity extracellular matrix structural constituent calcium ion binding protein binding
mascot_daemon_merge.mgf	29555	gi|12017760	153	345	fibulin-like extracellular matrix protein [Homo sapiens]	51840	13.5		5	7	9606	30008	EFEMP2	MGI:1891209	HGNC:3219	EGF-containing fibulin-like extracellular matrix protein 2	FBLN4|MBP1|UPH1	chr.11	pubmed	geneview	contig	HGNC:3219	homologene	MIM:604633|Ensembl:ENSG00000172638|HPRD:05221	human: EFEMP2 (FBLN4, MBP1, UPH1)	mouse: Efemp2 (0610011K11Rik, MBP1)		blood coagulation	extracellular region basement membrane membrane	transmembrane receptor activity extracellular matrix structural constituent calcium ion binding protein binding
mascot_daemon_merge.mgf	29555	gi|134047775	153	345	RecName: Full=EGF-containing fibulin-like extracellular matrix protein 2; AltName: Full=Fibulin-4; Short=FIBL-4; AltName: Full=Protein UPH1; Flags: Precursor	51767	13.5		5	7	9606	30008	EFEMP2	MGI:1891209	HGNC:3219	EGF-containing fibulin-like extracellular matrix protein 2	FBLN4|MBP1|UPH1	chr.11	pubmed	geneview	contig	HGNC:3219	homologene	MIM:604633|Ensembl:ENSG00000172638|HPRD:05221	human: EFEMP2 (FBLN4, MBP1, UPH1)	mouse: Efemp2 (0610011K11Rik, MBP1)		blood coagulation	extracellular region basement membrane membrane	transmembrane receptor activity extracellular matrix structural constituent calcium ion binding protein binding
mascot_daemon_merge.mgf	29555	gi|158257590	153	345	unnamed protein product [Homo sapiens]	51695	13.5		5	7	9606	30008	EFEMP2	MGI:1891209	HGNC:3219	EGF-containing fibulin-like extracellular matrix protein 2	FBLN4|MBP1|UPH1	chr.11	pubmed	geneview	contig	HGNC:3219	homologene	MIM:604633|Ensembl:ENSG00000172638|HPRD:05221	human: EFEMP2 (FBLN4, MBP1, UPH1)	mouse: Efemp2 (0610011K11Rik, MBP1)		blood coagulation	extracellular region basement membrane membrane	transmembrane receptor activity extracellular matrix structural constituent calcium ion binding protein binding
mascot_daemon_merge.mgf	29555	gi|189054797	153	345	unnamed protein product [Homo sapiens]	51725	13.5		5	7	9606	30008	EFEMP2	MGI:1891209	HGNC:3219	EGF-containing fibulin-like extracellular matrix protein 2	FBLN4|MBP1|UPH1	chr.11	pubmed	geneview	contig	HGNC:3219	homologene	MIM:604633|Ensembl:ENSG00000172638|HPRD:05221	human: EFEMP2 (FBLN4, MBP1, UPH1)	mouse: Efemp2 (0610011K11Rik, MBP1)		blood coagulation	extracellular region basement membrane membrane	transmembrane receptor activity extracellular matrix structural constituent calcium ion binding protein binding
mascot_daemon_merge.mgf	29555	gi|190343004	153	345	EGF-containing fibulin-like extracellular matrix protein 2 [Homo sapiens]	51753	13.5		5	7	9606	30008	EFEMP2	MGI:1891209	HGNC:3219	EGF-containing fibulin-like extracellular matrix protein 2	FBLN4|MBP1|UPH1	chr.11	pubmed	geneview	contig	HGNC:3219	homologene	MIM:604633|Ensembl:ENSG00000172638|HPRD:05221	human: EFEMP2 (FBLN4, MBP1, UPH1)	mouse: Efemp2 (0610011K11Rik, MBP1)		blood coagulation	extracellular region basement membrane membrane	transmembrane receptor activity extracellular matrix structural constituent calcium ion binding protein binding
mascot_daemon_merge.mgf	29555	gi|193785477	153	345	unnamed protein product [Homo sapiens]	51769	13.5		5	7	9606	30008	EFEMP2	MGI:1891209	HGNC:3219	EGF-containing fibulin-like extracellular matrix protein 2	FBLN4|MBP1|UPH1	chr.11	pubmed	geneview	contig	HGNC:3219	homologene	MIM:604633|Ensembl:ENSG00000172638|HPRD:05221	human: EFEMP2 (FBLN4, MBP1, UPH1)	mouse: Efemp2 (0610011K11Rik, MBP1)		blood coagulation	extracellular region basement membrane membrane	transmembrane receptor activity extracellular matrix structural constituent calcium ion binding protein binding
mascot_daemon_merge.mgf	29555	gi|126366	154	342	RecName: Full=Laminin subunit beta-1; Short=Laminin B1 chain; Flags: Precursor	205178	5.5	0.09	6	8	9606	3912	LAMB1	MGI:96743	HGNC:6486	laminin, beta 1	CLM|MGC142015	chr.7	pubmed	geneview	contig	HGNC:6486	homologene	MIM:150240|Ensembl:ENSG00000091136|HPRD:01029	human: LAMB1 (CLM, MGC142015)	mouse: Lamb1-1 (C77966, C80098, C81607, D130003D08Rik, Lamb-1)		cell adhesion positive regulation of cell migration neurite development odontogenesis positive regulation of epithelial cell proliferation	extracellular region basement membrane basement membrane laminin-1 complex laminin-2 complex laminin-2 complex cytoplasm cytoskeleton laminin-8 complex laminin-8 complex laminin-10 complex	extracellular matrix structural constituent
mascot_daemon_merge.mgf	29555	gi|119603829	154	342	laminin, beta 1, isoform CRA_a [Homo sapiens]	207703	5.5		6	8	9606	3912	LAMB1	MGI:96743	HGNC:6486	laminin, beta 1	CLM|MGC142015	chr.7	pubmed	geneview	contig	HGNC:6486	homologene	MIM:150240|Ensembl:ENSG00000091136|HPRD:01029	human: LAMB1 (CLM, MGC142015)	mouse: Lamb1-1 (C77966, C80098, C81607, D130003D08Rik, Lamb-1)		cell adhesion positive regulation of cell migration neurite development odontogenesis positive regulation of epithelial cell proliferation	extracellular region basement membrane basement membrane laminin-1 complex laminin-2 complex laminin-2 complex cytoplasm cytoskeleton laminin-8 complex laminin-8 complex laminin-10 complex	extracellular matrix structural constituent
mascot_daemon_merge.mgf	29555	gi|167614504	154	342	laminin, beta 1 precursor [Homo sapiens]	205150	5.5		6	8	9606	3912	LAMB1	MGI:96743	HGNC:6486	laminin, beta 1	CLM|MGC142015	chr.7	pubmed	geneview	contig	HGNC:6486	homologene	MIM:150240|Ensembl:ENSG00000091136|HPRD:01029	human: LAMB1 (CLM, MGC142015)	mouse: Lamb1-1 (C77966, C80098, C81607, D130003D08Rik, Lamb-1)		cell adhesion positive regulation of cell migration neurite development odontogenesis positive regulation of epithelial cell proliferation	extracellular region basement membrane basement membrane laminin-1 complex laminin-2 complex laminin-2 complex cytoplasm cytoskeleton laminin-8 complex laminin-8 complex laminin-10 complex	extracellular matrix structural constituent
mascot_daemon_merge.mgf	29555	gi|189054552	155	341	unnamed protein product [Homo sapiens]	71343	12.2		6	74	9606	213	ALB	MGI:87991	HGNC:399	albumin	DKFZp779N1935|PRO0883|PRO0903|PRO1341	chr.4	pubmed	geneview	contig	HGNC:399	homologene	MIM:103600|Ensembl:ENSG00000163631|HPRD:00062	human: ALB (DKFZp779N1935, PRO0883, PRO0903, PRO1341)	mouse: Alb (Alb-1, Alb1)		transport cellular response to starvation hemolysis by symbiont of host red blood cells negative regulation of apoptosis maintenance of mitochondrion location	extracellular region extracellular region extracellular space platelet alpha granule lumen protein complex	DNA binding fatty acid binding fatty acid binding copper ion binding protein binding drug binding drug binding toxin binding antioxidant activity oxygen binding pyridoxal phosphate binding metal ion binding
mascot_daemon_merge.mgf	29555	gi|394650	156	341	unnamed protein product [Homo sapiens]	177435	4.8	0.11	5	6	9606	5069	PAPPA	MGI:97479	HGNC:8602	pregnancy-associated plasma protein A, pappalysin 1	ASBABP2|DIPLA1|IGFBP-4ase|PAPA|PAPP-A|PAPPA1	chr.9	pubmed	geneview	contig	HGNC:8602	homologene	MIM:176385|Ensembl:ENSG00000182752|HPRD:01448	human: PAPPA (ASBABP2, DIPLA1, IGFBP-4ase, PAPA, PAPP-A, PAPPA1)	mouse: Pappa (8430414N03Rik, IGFBP-4ase, PAG1, PAPP-A)		proteolysis female pregnancy cell differentiation	extracellular region extracellular region membrane	peptidase activity metallopeptidase activity metallopeptidase activity zinc ion binding metal ion binding
mascot_daemon_merge.mgf	29555	gi|1142970	156	341	pregnancy-associated plasma protein-A preproform	185678	4.5		5	6			PAPPA
mascot_daemon_merge.mgf	29555	gi|4506427	157	340	chemerin preproprotein [Homo sapiens]	18948	31.9	2.03	4	11	9606	5919	RARRES2	MGI:1918910	HGNC:9868	retinoic acid receptor responder (tazarotene induced) 2	HP10433|TIG2	chr.7	pubmed	geneview	contig	HGNC:9868	homologene	MIM:601973|Ensembl:ENSG00000106538|HPRD:03577	human: RARRES2 (HP10433, TIG2)	mouse: Rarres2 (0610007L05Rik, AI303516)		retinoid metabolic process	extracellular region
mascot_daemon_merge.mgf	29555	gi|5901956	158	330	follistatin-like 1 precursor [Homo sapiens]	36103	19.2	0.64	6	8	9606	11167	FSTL1	MGI:102793	HGNC:3972	follistatin-like 1	FLJ50214|FLJ52277|FRP|FSL1	chr.3	pubmed	geneview	contig	HGNC:3972	homologene	MIM:605547|Ensembl:ENSG00000163430|HPRD:16120	human: FSTL1 (FLJ50214, FLJ52277, FRP, FSL1)	mouse: Fstl1 (AI316791, AW107808, Fstl, TSC-36)		BMP signaling pathway	extracellular region extracellular region extracellular space	calcium ion binding heparin binding
mascot_daemon_merge.mgf	29555	gi|4504935	159	327	keratin 85 [Homo sapiens]	57306	12.8	0.37	6	7	9606	3891	KRT85	MGI:1859268	HGNC:6462	keratin 85	HB5|Hb-5|KRTHB5|hHb5	chr.12	pubmed	geneview	contig	HGNC:6462	homologene	MIM:602767|Ensembl:ENSG00000135443|HPRD:04139	human: KRT85 (HB5, Hb-5, KRTHB5, hHb5)	mouse: Krt85 (AA589597, BB007925, Hb5, Krt2-18)		epidermis development	keratin filament	structural molecule activity protein binding
mascot_daemon_merge.mgf	29555	gi|7161771	159	327	type II hair keratin 5 [Homo sapiens]	57219	12.8		6	7	9606	3891	KRT85	MGI:1859268	HGNC:6462	keratin 85	HB5|Hb-5|KRTHB5|hHb5	chr.12	pubmed	geneview	contig	HGNC:6462	homologene	MIM:602767|Ensembl:ENSG00000135443|HPRD:04139	human: KRT85 (HB5, Hb-5, KRTHB5, hHb5)	mouse: Krt85 (AA589597, BB007925, Hb5, Krt2-18)		epidermis development	keratin filament	structural molecule activity protein binding
mascot_daemon_merge.mgf	29555	gi|462190	160	326	RecName: Full=Glypican-1; Contains: RecName: Full=Secreted glypican-1; Flags: Precursor	62694	12	0.26	4	4	9606	2817	GPC1	MGI:1194891	HGNC:4449	glypican 1	FLJ38078|glypican	chr.2	pubmed	geneview	contig	HGNC:4449	homologene	MIM:600395|Ensembl:ENSG00000063660|HPRD:02671	human: GPC1 (FLJ38078, glypican)	mouse: Gpc1 (AI462976)			extracellular region proteinaceous extracellular matrix extracellular space plasma membrane integral to plasma membrane anchored to membrane
mascot_daemon_merge.mgf	29555	gi|62087824	160	326	glypican 1 precursor variant [Homo sapiens]	36964	20.6		4	4
mascot_daemon_merge.mgf	29555	gi|167001141	160	326	glypican 1 precursor [Homo sapiens]	62724	12		4	4	9606	2817	GPC1	MGI:1194891	HGNC:4449	glypican 1	FLJ38078|glypican	chr.2	pubmed	geneview	contig	HGNC:4449	homologene	MIM:600395|Ensembl:ENSG00000063660|HPRD:02671	human: GPC1 (FLJ38078, glypican)	mouse: Gpc1 (AI462976)			extracellular region proteinaceous extracellular matrix extracellular space plasma membrane integral to plasma membrane anchored to membrane
mascot_daemon_merge.mgf	29555	gi|4503009	161	325	carboxypeptidase E preproprotein [Homo sapiens]	53516	19.7	0.5	7	11	9606	1363	CPE	MGI:101932	HGNC:2303	carboxypeptidase E	-	chr.4	pubmed	geneview	contig	HGNC:2303	homologene	MIM:114855|Ensembl:ENSG00000109472|HPRD:00272	human: CPE	mouse: Cpe (CPH, Cph-1, Cph1, MGC7101, R74677, fat)		protein modification process proteolysis neuropeptide signaling pathway metabolic process insulin processing	extracellular region plasma membrane	metallocarboxypeptidase activity peptidase activity metallopeptidase activity zinc ion binding metal ion binding
mascot_daemon_merge.mgf	29555	gi|6429043	161	325	carboxypeptidase E [Homo sapiens]	53601	19.7		7	11	9606	1363	CPE	MGI:101932	HGNC:2303	carboxypeptidase E	-	chr.4	pubmed	geneview	contig	HGNC:2303	homologene	MIM:114855|Ensembl:ENSG00000109472|HPRD:00272	human: CPE	mouse: Cpe (CPH, Cph-1, Cph1, MGC7101, R74677, fat)		protein modification process proteolysis neuropeptide signaling pathway metabolic process insulin processing	extracellular region plasma membrane	metallocarboxypeptidase activity peptidase activity metallopeptidase activity zinc ion binding metal ion binding
mascot_daemon_merge.mgf	29555	gi|193785292	161	325	unnamed protein product [Homo sapiens]	47567	22.3		7	11	9606	1363	CPE	MGI:101932	HGNC:2303	carboxypeptidase E	-	chr.4	pubmed	geneview	contig	HGNC:2303	homologene	MIM:114855|Ensembl:ENSG00000109472|HPRD:00272	human: CPE	mouse: Cpe (CPH, Cph-1, Cph1, MGC7101, R74677, fat)		protein modification process proteolysis neuropeptide signaling pathway metabolic process insulin processing	extracellular region plasma membrane	metallocarboxypeptidase activity peptidase activity metallopeptidase activity zinc ion binding metal ion binding
mascot_daemon_merge.mgf	29555	gi|194376698	161	325	unnamed protein product [Homo sapiens]	50140	21.4		7	11	9606	1363	CPE	MGI:101932	HGNC:2303	carboxypeptidase E	-	chr.4	pubmed	geneview	contig	HGNC:2303	homologene	MIM:114855|Ensembl:ENSG00000109472|HPRD:00272	human: CPE	mouse: Cpe (CPH, Cph-1, Cph1, MGC7101, R74677, fat)		protein modification process proteolysis neuropeptide signaling pathway metabolic process insulin processing	extracellular region plasma membrane	metallocarboxypeptidase activity peptidase activity metallopeptidase activity zinc ion binding metal ion binding
mascot_daemon_merge.mgf	29555	gi|119591586	160	324	glypican 1, isoform CRA_a [Homo sapiens]	32594	23.3		4	4	9606	2817	GPC1	MGI:1194891	HGNC:4449	glypican 1	FLJ38078|glypican	chr.2	pubmed	geneview	contig	HGNC:4449	homologene	MIM:600395|Ensembl:ENSG00000063660|HPRD:02671	human: GPC1 (FLJ38078, glypican)	mouse: Gpc1 (AI462976)			extracellular region proteinaceous extracellular matrix extracellular space plasma membrane integral to plasma membrane anchored to membrane
mascot_daemon_merge.mgf	29555	gi|119591588	160	324	glypican 1, isoform CRA_c [Homo sapiens]	54642	13.8		4	4	9606	2817	GPC1	MGI:1194891	HGNC:4449	glypican 1	FLJ38078|glypican	chr.2	pubmed	geneview	contig	HGNC:4449	homologene	MIM:600395|Ensembl:ENSG00000063660|HPRD:02671	human: GPC1 (FLJ38078, glypican)	mouse: Gpc1 (AI462976)			extracellular region proteinaceous extracellular matrix extracellular space plasma membrane integral to plasma membrane anchored to membrane
mascot_daemon_merge.mgf	29555	gi|4505135	162	324	midkine [Homo sapiens]	16145	31.5	1.38	4	4	9606	4192	MDK	MGI:96949	HGNC:6972	midkine (neurite growth-promoting factor 2)	FLJ27379|MK|NEGF2	chr.11	pubmed	geneview	contig	HGNC:6972	homologene	MIM:162096|Ensembl:ENSG00000110492|HPRD:01200	human: MDK (FLJ27379, MK, NEGF2)	mouse: Mdk (MK, Mek)		signal transduction multicellular organismal development nervous system development cell proliferation cell differentiation	extracellular region	growth factor activity heparin binding
mascot_daemon_merge.mgf	29555	gi|119588411	162	324	midkine (neurite growth-promoting factor 2) [Homo sapiens]	16141	31.5		4	4	9606	4192	MDK	MGI:96949	HGNC:6972	midkine (neurite growth-promoting factor 2)	FLJ27379|MK|NEGF2	chr.11	pubmed	geneview	contig	HGNC:6972	homologene	MIM:162096|Ensembl:ENSG00000110492|HPRD:01200	human: MDK (FLJ27379, MK, NEGF2)	mouse: Mdk (MK, Mek)		signal transduction multicellular organismal development nervous system development cell proliferation cell differentiation	extracellular region	growth factor activity heparin binding
mascot_daemon_merge.mgf	29555	gi|565268	163	322	endothelial cell protein C/APC receptor	26967	20.6	1.2	4	12	9606	10544	PROCR	MGI:104596	HGNC:9452	protein C receptor, endothelial (EPCR)	CCCA|CCD41|CD201|EPCR|MGC23024|bA42O4.2	chr.20	pubmed	geneview	contig	HGNC:9452	homologene	MIM:600646|Ensembl:ENSG00000101000|HPRD:02801	human: PROCR (CCCA, CCD41, CD201, EPCR, MGC23024, bA42O4.2)	mouse: Procr (AI325044, Ccca, EPCR)		immune response blood coagulation antigen processing and presentation	centrosome integral to plasma membrane membrane	receptor activity
mascot_daemon_merge.mgf	29555	gi|5837964	163	322	endothelial protein C receptor [Homo sapiens]	26938	20.6		4	12	9606	10544	PROCR	MGI:104596	HGNC:9452	protein C receptor, endothelial (EPCR)	CCCA|CCD41|CD201|EPCR|MGC23024|bA42O4.2	chr.20	pubmed	geneview	contig	HGNC:9452	homologene	MIM:600646|Ensembl:ENSG00000101000|HPRD:02801	human: PROCR (CCCA, CCD41, CD201, EPCR, MGC23024, bA42O4.2)	mouse: Procr (AI325044, Ccca, EPCR)		immune response blood coagulation antigen processing and presentation	centrosome integral to plasma membrane membrane	receptor activity
mascot_daemon_merge.mgf	29555	gi|21730686	163	322	Chain A, Crystal Structure Of The Endothelial Protein C Receptor And Bound Phospholipid Molecule	22181	25.4		4	12
mascot_daemon_merge.mgf	29555	gi|34335272	163	322	endothelial protein C receptor precursor [Homo sapiens]	26997	20.6		4	12	9606	10544	PROCR	MGI:104596	HGNC:9452	protein C receptor, endothelial (EPCR)	CCCA|CCD41|CD201|EPCR|MGC23024|bA42O4.2	chr.20	pubmed	geneview	contig	HGNC:9452	homologene	MIM:600646|Ensembl:ENSG00000101000|HPRD:02801	human: PROCR (CCCA, CCD41, CD201, EPCR, MGC23024, bA42O4.2)	mouse: Procr (AI325044, Ccca, EPCR)		immune response blood coagulation antigen processing and presentation	centrosome integral to plasma membrane membrane	receptor activity
mascot_daemon_merge.mgf	29555	gi|119596629	163	322	protein C receptor, endothelial (EPCR), isoform CRA_a [Homo sapiens]	31038	17.8		4	12	9606	10544	PROCR	MGI:104596	HGNC:9452	protein C receptor, endothelial (EPCR)	CCCA|CCD41|CD201|EPCR|MGC23024|bA42O4.2	chr.20	pubmed	geneview	contig	HGNC:9452	homologene	MIM:600646|Ensembl:ENSG00000101000|HPRD:02801	human: PROCR (CCCA, CCD41, CD201, EPCR, MGC23024, bA42O4.2)	mouse: Procr (AI325044, Ccca, EPCR)		immune response blood coagulation antigen processing and presentation	centrosome integral to plasma membrane membrane	receptor activity
mascot_daemon_merge.mgf	29555	gi|2804273	164	320	alpha actinin 4 [Homo sapiens]	102661	6.7	0.11	4	9	9606	81	ACTN4	MGI:1890773	HGNC:166	actinin, alpha 4	ACTININ-4|DKFZp686K23158|FSGS|FSGS1	chr.19	pubmed	geneview	contig	HGNC:166	homologene	MIM:604638|Ensembl:ENSG00000130402|HPRD:05222	human: ACTN4 (ACTININ-4, DKFZp686K23158, FSGS, FSGS1)	mouse: Actn4 (C77391, MGC102374)		response to hypoxia positive regulation of sodium:hydrogen antiporter activity regulation of apoptosis positive regulation of pinocytosis actin filament bundle formation negative regulation of cell motion positive regulation of cell motion positive regulation of cell motion	stress fiber nucleus nucleolus cytoplasm cortical cytoskeleton pseudopodium protein complex perinuclear region of cytoplasm	nucleoside binding integrin binding calcium ion binding protein homodimerization activity protein N-terminus binding actin filament binding
mascot_daemon_merge.mgf	29555	gi|12025678	164	320	actinin, alpha 4 [Homo sapiens]	105245	6.5		4	9	9606	81	ACTN4	MGI:1890773	HGNC:166	actinin, alpha 4	ACTININ-4|DKFZp686K23158|FSGS|FSGS1	chr.19	pubmed	geneview	contig	HGNC:166	homologene	MIM:604638|Ensembl:ENSG00000130402|HPRD:05222	human: ACTN4 (ACTININ-4, DKFZp686K23158, FSGS, FSGS1)	mouse: Actn4 (C77391, MGC102374)		response to hypoxia positive regulation of sodium:hydrogen antiporter activity regulation of apoptosis positive regulation of pinocytosis actin filament bundle formation negative regulation of cell motion positive regulation of cell motion positive regulation of cell motion	stress fiber nucleus nucleolus cytoplasm cortical cytoskeleton pseudopodium protein complex perinuclear region of cytoplasm	nucleoside binding integrin binding calcium ion binding protein homodimerization activity protein N-terminus binding actin filament binding
mascot_daemon_merge.mgf	29555	gi|33874637	164	320	ACTN4 protein [Homo sapiens]	73916	9.3		4	9	9606	81	ACTN4	MGI:1890773	HGNC:166	actinin, alpha 4	ACTININ-4|DKFZp686K23158|FSGS|FSGS1	chr.19	pubmed	geneview	contig	HGNC:166	homologene	MIM:604638|Ensembl:ENSG00000130402|HPRD:05222	human: ACTN4 (ACTININ-4, DKFZp686K23158, FSGS, FSGS1)	mouse: Actn4 (C77391, MGC102374)		response to hypoxia positive regulation of sodium:hydrogen antiporter activity regulation of apoptosis positive regulation of pinocytosis actin filament bundle formation negative regulation of cell motion positive regulation of cell motion positive regulation of cell motion	stress fiber nucleus nucleolus cytoplasm cortical cytoskeleton pseudopodium protein complex perinuclear region of cytoplasm	nucleoside binding integrin binding calcium ion binding protein homodimerization activity protein N-terminus binding actin filament binding
mascot_daemon_merge.mgf	29555	gi|119577213	164	320	actinin, alpha 4, isoform CRA_a [Homo sapiens]	105303	6.5		4	9	9606	81	ACTN4	MGI:1890773	HGNC:166	actinin, alpha 4	ACTININ-4|DKFZp686K23158|FSGS|FSGS1	chr.19	pubmed	geneview	contig	HGNC:166	homologene	MIM:604638|Ensembl:ENSG00000130402|HPRD:05222	human: ACTN4 (ACTININ-4, DKFZp686K23158, FSGS, FSGS1)	mouse: Actn4 (C77391, MGC102374)		response to hypoxia positive regulation of sodium:hydrogen antiporter activity regulation of apoptosis positive regulation of pinocytosis actin filament bundle formation negative regulation of cell motion positive regulation of cell motion positive regulation of cell motion	stress fiber nucleus nucleolus cytoplasm cortical cytoskeleton pseudopodium protein complex perinuclear region of cytoplasm	nucleoside binding integrin binding calcium ion binding protein homodimerization activity protein N-terminus binding actin filament binding
mascot_daemon_merge.mgf	29555	gi|119577215	164	320	actinin, alpha 4, isoform CRA_c [Homo sapiens]	104555	6.5		4	9	9606	81	ACTN4	MGI:1890773	HGNC:166	actinin, alpha 4	ACTININ-4|DKFZp686K23158|FSGS|FSGS1	chr.19	pubmed	geneview	contig	HGNC:166	homologene	MIM:604638|Ensembl:ENSG00000130402|HPRD:05222	human: ACTN4 (ACTININ-4, DKFZp686K23158, FSGS, FSGS1)	mouse: Actn4 (C77391, MGC102374)		response to hypoxia positive regulation of sodium:hydrogen antiporter activity regulation of apoptosis positive regulation of pinocytosis actin filament bundle formation negative regulation of cell motion positive regulation of cell motion positive regulation of cell motion	stress fiber nucleus nucleolus cytoplasm cortical cytoskeleton pseudopodium protein complex perinuclear region of cytoplasm	nucleoside binding integrin binding calcium ion binding protein homodimerization activity protein N-terminus binding actin filament binding
mascot_daemon_merge.mgf	29555	gi|5453678	165	318	epididymal secretory protein E1 precursor [Homo sapiens]	16902	43.7	1.81	4	10	9606	10577	NPC2	MGI:1915213	HGNC:14537	Niemann-Pick disease, type C2	HE1|MGC1333|NP-C2	chr.14	pubmed	geneview	contig	HGNC:14537	homologene	MIM:601015|Ensembl:ENSG00000119655|HPRD:03008	human: NPC2 (HE1, MGC1333, NP-C2)	mouse: Npc2 (2700012J19Rik, AA408070, AU045843, HE1)	fly: NPC2 (BEST:GH08376, BcDNA:GH22047, BcDNA:RH53228, CG7291, CT22505, DmML3, DmelCG7291, dnpc2a)	phospholipid transport regulation of isoprenoid metabolic process intracellular cholesterol transport cholesterol homeostasis glycolipid transport	extracellular region nucleus cytoplasm lysosome	cholesterol binding enzyme binding
mascot_daemon_merge.mgf	29555	gi|62896507	165	318	Niemann-Pick disease, type C2 precursor variant [Homo sapiens]	16916	43.7		4	10	9606	10577	NPC2	MGI:1915213	HGNC:14537	Niemann-Pick disease, type C2	HE1|MGC1333|NP-C2	chr.14	pubmed	geneview	contig	HGNC:14537	homologene	MIM:601015|Ensembl:ENSG00000119655|HPRD:03008	human: NPC2 (HE1, MGC1333, NP-C2)	mouse: Npc2 (2700012J19Rik, AA408070, AU045843, HE1)	fly: NPC2 (BEST:GH08376, BcDNA:GH22047, BcDNA:RH53228, CG7291, CT22505, DmML3, DmelCG7291, dnpc2a)	phospholipid transport regulation of isoprenoid metabolic process intracellular cholesterol transport cholesterol homeostasis glycolipid transport	extracellular region nucleus cytoplasm lysosome	cholesterol binding enzyme binding
mascot_daemon_merge.mgf	29555	gi|1421609	166	318	Chain A, X-Ray Structure Of Nm23 Human Nucleoside Diphosphate Kinase B Complexed With Gdp At 2 Angstroms Resolution	17270	41.7	3.11	6	13
mascot_daemon_merge.mgf	29555	gi|4505409	166	318	non-metastatic cells 2, protein (NM23B) expressed in [Homo sapiens]	17401	41.4		6	13	9606	4831	NME2	MGI:97356	HGNC:7850	non-metastatic cells 2, protein (NM23B) expressed in	MGC111212|NDPK-B|NDPKB|NM23-H2|NM23B|puf	chr.17	pubmed	geneview	contig	HGNC:7850	homologene	MIM:156491|Ensembl:ENSG00000011052|HPRD:01132	human: NME2 (MGC111212, NDPK-B, NDPKB, NM23-H2, NM23B, puf)	mouse: Nme2 (MGC107562, MGC107563, NM23-H2, NM23B, nm23-M2)		GTP biosynthetic process UTP biosynthetic process CTP biosynthetic process transcription regulation of transcription, DNA-dependent cell adhesion negative regulation of cell proliferation nucleotide metabolic process negative regulation of apoptosis positive regulation of keratinocyte differentiation regulation of epidermis development negative regulation of cell cycle positive regulation of epit…	ruffle cytoplasm lamellipodium	nucleotide binding magnesium ion binding transcription factor activity nucleoside diphosphate kinase activity protein binding kinase activity transferase activity
mascot_daemon_merge.mgf	29555	gi|253483	167	317	N-cadherin [Homo sapiens]	100132	10.2	0.16	4	5	9606	1000	CDH2	MGI:88355	HGNC:1759	cadherin 2, type 1, N-cadherin (neuronal)	CD325|CDHN|CDw325|NCAD	chr.18	pubmed	geneview	contig	HGNC:1759	homologene	MIM:114020|Ensembl:ENSG00000170558|HPRD:00226	human: CDH2 (CD325, CDHN, CDw325, NCAD)	mouse: Cdh2 (CDHN, N-cadherin, Ncad)		cell adhesion homophilic cell adhesion heterophilic cell adhesion synaptogenesis calcium-dependent cell-cell adhesion cell migration blood vessel morphogenesis	plasma membrane adherens junction integral to membrane lamellipodium synapse	calcium ion binding protein binding
mascot_daemon_merge.mgf	29555	gi|14589889	167	317	cadherin 2, type 1 preproprotein [Homo sapiens]	100203	10.2		4	5	9606	1000	CDH2	MGI:88355	HGNC:1759	cadherin 2, type 1, N-cadherin (neuronal)	CD325|CDHN|CDw325|NCAD	chr.18	pubmed	geneview	contig	HGNC:1759	homologene	MIM:114020|Ensembl:ENSG00000170558|HPRD:00226	human: CDH2 (CD325, CDHN, CDw325, NCAD)	mouse: Cdh2 (CDHN, N-cadherin, Ncad)		cell adhesion homophilic cell adhesion heterophilic cell adhesion synaptogenesis calcium-dependent cell-cell adhesion cell migration blood vessel morphogenesis	plasma membrane adherens junction integral to membrane lamellipodium synapse	calcium ion binding protein binding
mascot_daemon_merge.mgf	29555	gi|119621644	167	317	cadherin 2, type 1, N-cadherin (neuronal), isoform CRA_a [Homo sapiens]	94285	10.8		4	5	9606	1000	CDH2	MGI:88355	HGNC:1759	cadherin 2, type 1, N-cadherin (neuronal)	CD325|CDHN|CDw325|NCAD	chr.18	pubmed	geneview	contig	HGNC:1759	homologene	MIM:114020|Ensembl:ENSG00000170558|HPRD:00226	human: CDH2 (CD325, CDHN, CDw325, NCAD)	mouse: Cdh2 (CDHN, N-cadherin, Ncad)		cell adhesion homophilic cell adhesion heterophilic cell adhesion synaptogenesis calcium-dependent cell-cell adhesion cell migration blood vessel morphogenesis	plasma membrane adherens junction integral to membrane lamellipodium synapse	calcium ion binding protein binding
mascot_daemon_merge.mgf	29555	gi|1903220	168	309	type II intermediate filament of hair keratin [Homo sapiens]	54756	13.9		6	7	9606	3892	KRT86	MGI:109362	HGNC:6463	keratin 86	FLJ25176|HB6|Hb1|KRTHB1|KRTHB6|MNX|hHb6	chr.12	pubmed	geneview	contig	HGNC:6463	homologene	MIM:601928|Ensembl:ENSG00000170442|HPRD:03567	human: KRT86 (FLJ25176, HB6, Hb1, KRTHB1, KRTHB6, MNX, hHb6)	mouse: Krt86 (5430421N21Rik, AI325212, Khb4, Krt2-10, Krt2-11, MHb4)			keratin filament
mascot_daemon_merge.mgf	29555	gi|14318422	168	309	keratin 86 [Homo sapiens]	55120	13.8		6	7	9606	3892	KRT86	MGI:109362	HGNC:6463	keratin 86	FLJ25176|HB6|Hb1|KRTHB1|KRTHB6|MNX|hHb6	chr.12	pubmed	geneview	contig	HGNC:6463	homologene	MIM:601928|Ensembl:ENSG00000170442|HPRD:03567	human: KRT86 (FLJ25176, HB6, Hb1, KRTHB1, KRTHB6, MNX, hHb6)	mouse: Krt86 (5430421N21Rik, AI325212, Khb4, Krt2-10, Krt2-11, MHb4)			keratin filament
mascot_daemon_merge.mgf	29555	gi|46397468	168	309	RecName: Full=Keratin, type II cuticular Hb1; AltName: Full=Type II hair keratin Hb1; AltName: Full=Keratin, hair, basic, 1; AltName: Full=ghHKb1; Short=ghHb1; AltName: Full=Keratin-81; Short=K81; AltName: Full=K2.9; AltName: Full=MLN 137	56875	13.3		6	7	9606	3887	KRT81	MGI:1928858	HGNC:6458	keratin 81	HB1|Hb-1|KRTHB1|MLN137|ghHkb1|hHAKB2-1	chr.12	pubmed	geneview	contig	HGNC:6458	homologene	MIM:602153|Ensembl:ENSG00000205426|HPRD:03691	human: KRT81 (HB1, Hb-1, KRTHB1, MLN137, ghHkb1, hHAKB2-1)				keratin filament	structural molecule activity protein binding
mascot_daemon_merge.mgf	29555	gi|109658630	168	309	Keratin, hair, basic, 1 [Homo sapiens]	56844	13.3		6	7	9606	3887	KRT81	MGI:1928858	HGNC:6458	keratin 81	HB1|Hb-1|KRTHB1|MLN137|ghHkb1|hHAKB2-1	chr.12	pubmed	geneview	contig	HGNC:6458	homologene	MIM:602153|Ensembl:ENSG00000205426|HPRD:03691	human: KRT81 (HB1, Hb-1, KRTHB1, MLN137, ghHkb1, hHAKB2-1)				keratin filament	structural molecule activity protein binding
mascot_daemon_merge.mgf	29555	gi|158257906	168	309	unnamed protein product [Homo sapiens]	55092	13.8		6	7	9606	3892	KRT86	MGI:109362	HGNC:6463	keratin 86	FLJ25176|HB6|Hb1|KRTHB1|KRTHB6|MNX|hHb6	chr.12	pubmed	geneview	contig	HGNC:6463	homologene	MIM:601928|Ensembl:ENSG00000170442|HPRD:03567	human: KRT86 (FLJ25176, HB6, Hb1, KRTHB1, KRTHB6, MNX, hHb6)	mouse: Krt86 (5430421N21Rik, AI325212, Khb4, Krt2-10, Krt2-11, MHb4)			keratin filament
mascot_daemon_merge.mgf	29555	gi|194387540	168	309	unnamed protein product [Homo sapiens]	55148	13.8		6	7	9606	3892	KRT86	MGI:109362	HGNC:6463	keratin 86	FLJ25176|HB6|Hb1|KRTHB1|KRTHB6|MNX|hHb6	chr.12	pubmed	geneview	contig	HGNC:6463	homologene	MIM:601928|Ensembl:ENSG00000170442|HPRD:03567	human: KRT86 (FLJ25176, HB6, Hb1, KRTHB1, KRTHB6, MNX, hHb6)	mouse: Krt86 (5430421N21Rik, AI325212, Khb4, Krt2-10, Krt2-11, MHb4)			keratin filament
mascot_daemon_merge.mgf	29555	gi|66392203	166	307	NME1-NME2 protein [Homo sapiens]	30346	23.6		6	13	9606	654364	NME1-NME2			NME1-NME2 readthrough transcript	NME2	chr.17	pubmed	geneview	contig	HGNC:33531	homologene	Ensembl:ENSG00000011052	human: NME1-NME2 (NME2)	mouse: EG433968	fly: awd (1084/08, Awd, BcDNA:GM19775, BcDNA:RH27794, CG2210, DmelCG2210, K-pn, Kpn, NDKB, NDPK, Nm23/awd, anon-EST:Liang-2.27, anon-EST:Liang-2.28, anon-WO0172774.80, anon-WO0172774.82, clone 2.27, clone 2.28, e(shi)A, eshiA, l(3)L8700, l(3)j2A4)
mascot_daemon_merge.mgf	29555	gi|79160090	166	307	NME1-NME2 protein [Homo sapiens]	32906	21.6		6	13	9606	654364	NME1-NME2			NME1-NME2 readthrough transcript	NME2	chr.17	pubmed	geneview	contig	HGNC:33531	homologene	Ensembl:ENSG00000011052	human: NME1-NME2 (NME2)	mouse: EG433968	fly: awd (1084/08, Awd, BcDNA:GM19775, BcDNA:RH27794, CG2210, DmelCG2210, K-pn, Kpn, NDKB, NDPK, Nm23/awd, anon-EST:Liang-2.27, anon-EST:Liang-2.28, anon-WO0172774.80, anon-WO0172774.82, clone 2.27, clone 2.28, e(shi)A, eshiA, l(3)L8700, l(3)j2A4)
mascot_daemon_merge.mgf	29555	gi|1377894	169	307	OB-cadherin-1 [Homo sapiens]	88333	11.9	0.18	4	6	9606	1009	CDH11	MGI:99217	HGNC:1750	cadherin 11, type 2, OB-cadherin (osteoblast)	CAD11|CDHOB|OB|OSF-4	chr.16	pubmed	geneview	contig	HGNC:1750	homologene	MIM:600023|Ensembl:ENSG00000140937|HPRD:08960	human: CDH11 (CAD11, CDHOB, OB, OSF-4)	mouse: Cdh11 (Cad11, MGC25339)		skeletal system development ossification	plasma membrane	calcium ion binding protein binding
mascot_daemon_merge.mgf	29555	gi|1377895	169	307	OB-cadherin-2 [Homo sapiens]	76945	13.7		4	6	9606	1009	CDH11	MGI:99217	HGNC:1750	cadherin 11, type 2, OB-cadherin (osteoblast)	CAD11|CDHOB|OB|OSF-4	chr.16	pubmed	geneview	contig	HGNC:1750	homologene	MIM:600023|Ensembl:ENSG00000140937|HPRD:08960	human: CDH11 (CAD11, CDHOB, OB, OSF-4)	mouse: Cdh11 (Cad11, MGC25339)		skeletal system development ossification	plasma membrane	calcium ion binding protein binding
mascot_daemon_merge.mgf	29555	gi|15488966	169	307	Cadherin 11, type 2, OB-cadherin (osteoblast) [Homo sapiens]	88381	11.9		4	6	9606	1009	CDH11	MGI:99217	HGNC:1750	cadherin 11, type 2, OB-cadherin (osteoblast)	CAD11|CDHOB|OB|OSF-4	chr.16	pubmed	geneview	contig	HGNC:1750	homologene	MIM:600023|Ensembl:ENSG00000140937|HPRD:08960	human: CDH11 (CAD11, CDHOB, OB, OSF-4)	mouse: Cdh11 (Cad11, MGC25339)		skeletal system development ossification	plasma membrane	calcium ion binding protein binding
mascot_daemon_merge.mgf	29555	gi|62089106	169	307	cadherin 11, type 2 isoform 1 preproprotein variant [Homo sapiens]	88576	11.9		4	6	9606	1009	CDH11	MGI:99217	HGNC:1750	cadherin 11, type 2, OB-cadherin (osteoblast)	CAD11|CDHOB|OB|OSF-4	chr.16	pubmed	geneview	contig	HGNC:1750	homologene	MIM:600023|Ensembl:ENSG00000140937|HPRD:08960	human: CDH11 (CAD11, CDHOB, OB, OSF-4)	mouse: Cdh11 (Cad11, MGC25339)		skeletal system development ossification	plasma membrane	calcium ion binding protein binding
mascot_daemon_merge.mgf	29555	gi|119603406	169	307	cadherin 11, type 2, OB-cadherin (osteoblast), isoform CRA_a [Homo sapiens]	76993	13.7		4	6	9606	1009	CDH11	MGI:99217	HGNC:1750	cadherin 11, type 2, OB-cadherin (osteoblast)	CAD11|CDHOB|OB|OSF-4	chr.16	pubmed	geneview	contig	HGNC:1750	homologene	MIM:600023|Ensembl:ENSG00000140937|HPRD:08960	human: CDH11 (CAD11, CDHOB, OB, OSF-4)	mouse: Cdh11 (Cad11, MGC25339)		skeletal system development ossification	plasma membrane	calcium ion binding protein binding
mascot_daemon_merge.mgf	29555	gi|158255938	169	307	unnamed protein product [Homo sapiens]	88351	11.9		4	6	9606	1009	CDH11	MGI:99217	HGNC:1750	cadherin 11, type 2, OB-cadherin (osteoblast)	CAD11|CDHOB|OB|OSF-4	chr.16	pubmed	geneview	contig	HGNC:1750	homologene	MIM:600023|Ensembl:ENSG00000140937|HPRD:08960	human: CDH11 (CAD11, CDHOB, OB, OSF-4)	mouse: Cdh11 (Cad11, MGC25339)		skeletal system development ossification	plasma membrane	calcium ion binding protein binding
mascot_daemon_merge.mgf	29555	gi|194386906	169	307	unnamed protein product [Homo sapiens]	85997	12.2		4	6	9606	1009	CDH11	MGI:99217	HGNC:1750	cadherin 11, type 2, OB-cadherin (osteoblast)	CAD11|CDHOB|OB|OSF-4	chr.16	pubmed	geneview	contig	HGNC:1750	homologene	MIM:600023|Ensembl:ENSG00000140937|HPRD:08960	human: CDH11 (CAD11, CDHOB, OB, OSF-4)	mouse: Cdh11 (Cad11, MGC25339)		skeletal system development ossification	plasma membrane	calcium ion binding protein binding
mascot_daemon_merge.mgf	29555	gi|1903216	168	306	type II intermediate filament of hair keratin [Homo sapiens]	56004	13.6		6	7	9606	3889	KRT83	MGI:3665486	HGNC:6460	keratin 83	HB3|Hb-3|KRTHB3|MGC141663	chr.12	pubmed	geneview	contig	HGNC:6460	homologene	MIM:602765|Ensembl:ENSG00000170523|HPRD:09097	human: KRT83 (HB3, Hb-3, KRTHB3, MGC141663)	mouse: Krt83 (Krt2-25)		epidermis development	keratin filament	structural molecule activity
mascot_daemon_merge.mgf	29555	gi|117558503	168	306	KRT83 protein [Homo sapiens]	50978	15		6	7	9606	3889	KRT83	MGI:3665486	HGNC:6460	keratin 83	HB3|Hb-3|KRTHB3|MGC141663	chr.12	pubmed	geneview	contig	HGNC:6460	homologene	MIM:602765|Ensembl:ENSG00000170523|HPRD:09097	human: KRT83 (HB3, Hb-3, KRTHB3, MGC141663)	mouse: Krt83 (Krt2-25)		epidermis development	keratin filament	structural molecule activity
mascot_daemon_merge.mgf	29555	gi|118764263	168	306	Keratin 83 [Homo sapiens]	55976	13.6		6	7	9606	3889	KRT83	MGI:3665486	HGNC:6460	keratin 83	HB3|Hb-3|KRTHB3|MGC141663	chr.12	pubmed	geneview	contig	HGNC:6460	homologene	MIM:602765|Ensembl:ENSG00000170523|HPRD:09097	human: KRT83 (HB3, Hb-3, KRTHB3, MGC141663)	mouse: Krt83 (Krt2-25)		epidermis development	keratin filament	structural molecule activity
mascot_daemon_merge.mgf	29555	gi|169204721	168	306	PREDICTED: hypothetical protein [Homo sapiens]	55981	13.6		6	7	9606	100134370	LOC100134370			hypothetical protein LOC100134370	-	chr.12	pubmed	geneview	contig		homologene
mascot_daemon_merge.mgf	29555	gi|169790841	168	306	keratin 83 [Homo sapiens]	55928	13.6		6	7	9606	3889	KRT83	MGI:3665486	HGNC:6460	keratin 83	HB3|Hb-3|KRTHB3|MGC141663	chr.12	pubmed	geneview	contig	HGNC:6460	homologene	MIM:602765|Ensembl:ENSG00000170523|HPRD:09097	human: KRT83 (HB3, Hb-3, KRTHB3, MGC141663)	mouse: Krt83 (Krt2-25)		epidermis development	keratin filament	structural molecule activity
mascot_daemon_merge.mgf	29555	gi|189067436	168	306	unnamed protein product [Homo sapiens]	55936	13.6		6	7	9606	3889	KRT83	MGI:3665486	HGNC:6460	keratin 83	HB3|Hb-3|KRTHB3|MGC141663	chr.12	pubmed	geneview	contig	HGNC:6460	homologene	MIM:602765|Ensembl:ENSG00000170523|HPRD:09097	human: KRT83 (HB3, Hb-3, KRTHB3, MGC141663)	mouse: Krt83 (Krt2-25)		epidermis development	keratin filament	structural molecule activity
mascot_daemon_merge.mgf	29555	gi|833853	170	306	versican V2 core protein precursor	183830	3		4	6	9606	1462	VCAN	MGI:102889	HGNC:2464	versican	CSPG2|DKFZp686K06110|ERVR|PG-M|WGN|WGN1	chr.5	pubmed	geneview	contig	HGNC:2464	homologene	MIM:118661|Ensembl:ENSG00000038427|HPRD:00340	human: VCAN (CSPG2, DKFZp686K06110, ERVR, PG-M, WGN, WGN1)	mouse: Vcan (5430420N07Rik, 9430051N09, Cspg2, DPEAAE, NG2, PG-M, PG-M(V0), PG-M(V1), hdf)		cell adhesion multicellular organismal development cell recognition	extracellular region proteinaceous extracellular matrix	binding calcium ion binding sugar binding hyaluronic acid binding
mascot_daemon_merge.mgf	29555	gi|21361116	170	304	versican isoform 1 [Homo sapiens]	374585	1.5		4	6	9606	1462	VCAN	MGI:102889	HGNC:2464	versican	CSPG2|DKFZp686K06110|ERVR|PG-M|WGN|WGN1	chr.5	pubmed	geneview	contig	HGNC:2464	homologene	MIM:118661|Ensembl:ENSG00000038427|HPRD:00340	human: VCAN (CSPG2, DKFZp686K06110, ERVR, PG-M, WGN, WGN1)	mouse: Vcan (5430420N07Rik, 9430051N09, Cspg2, DPEAAE, NG2, PG-M, PG-M(V0), PG-M(V1), hdf)		cell adhesion multicellular organismal development cell recognition	extracellular region proteinaceous extracellular matrix	binding calcium ion binding sugar binding hyaluronic acid binding
mascot_daemon_merge.mgf	29555	gi|62088562	170	304	chondroitin sulfate proteoglycan 2 (versican) variant [Homo sapiens]	376190	1.5		4	6	9606	1462	VCAN	MGI:102889	HGNC:2464	versican	CSPG2|DKFZp686K06110|ERVR|PG-M|WGN|WGN1	chr.5	pubmed	geneview	contig	HGNC:2464	homologene	MIM:118661|Ensembl:ENSG00000038427|HPRD:00340	human: VCAN (CSPG2, DKFZp686K06110, ERVR, PG-M, WGN, WGN1)	mouse: Vcan (5430420N07Rik, 9430051N09, Cspg2, DPEAAE, NG2, PG-M, PG-M(V0), PG-M(V1), hdf)		cell adhesion multicellular organismal development cell recognition	extracellular region proteinaceous extracellular matrix	binding calcium ion binding sugar binding hyaluronic acid binding
mascot_daemon_merge.mgf	29555	gi|32097	171	301	unnamed protein product [Homo sapiens]	11317	40.8	2.34	4	4	9606	8370	HIST2H4A	MGI:2140113	HGNC:4794	histone cluster 2, H4a	FO108|H4|H4/n|H4F2|H4FN|HIST2H4	chr.1	pubmed	geneview	contig	HGNC:4794	homologene	MIM:142750|Ensembl:ENSG00000183941|HPRD:11821	=HYPERLINK("http://www.ncbi.nlm.nih.gov/sites/entrez?Db=gene&Term=8363,554313,8359,8370,8366,8368,8364,8362,8360,8367,8294,8361,121504,8365[uid]", "human: HIST1H4J (H4/e, H4F2iv, H4FE, MGC166960, MGC29783, dJ160A22.2) HIST2H4B (H4/o) HIST1H4A (H4/a, H4F		fly: His4:CG33881 (CG33881, DmelCG33881) His4:CG33869 (CG33869, DmelCG33869) His4:CG33879 (CG33879, DmelCG33879) His4:CG33877 (CG33877, DmelCG33877)
mascot_daemon_merge.mgf	29555	gi|4504301	171	301	histone cluster 1, H4a [Homo sapiens]	11360	40.8		4	4	9606	8359	HIST1H4A	MGI:2448419	HGNC:4781	histone cluster 1, H4a	H4/a|H4FA	chr.6	pubmed	geneview	contig	HGNC:4781	homologene	MIM:602822|Ensembl:ENSG00000196176|HPRD:04157	=HYPERLINK("http://www.ncbi.nlm.nih.gov/sites/entrez?Db=gene&Term=8363,554313,8359,8370,8366,8368,8364,8362,8360,8367,8294,8361,121504,8365[uid]", "human: HIST1H4J (H4/e, H4F2iv, H4FE, MGC166960, MGC29783, dJ160A22.2) HIST2H4B (H4/o) HIST1H4A (H4/a, H4F		fly: His4:CG33881 (CG33881, DmelCG33881) His4:CG33869 (CG33869, DmelCG33869) His4:CG33879 (CG33879, DmelCG33879) His4:CG33877 (CG33877, DmelCG33877)
mascot_daemon_merge.mgf	29555	gi|45767731	171	301	HIST1H4I protein [Homo sapiens]	11332	40.8		4	4	9606	8294	HIST1H4I	MGI:2448432	HGNC:4793	histone cluster 1, H4i	H4/m|H4FM|H4M	chr.6	pubmed	geneview	contig	HGNC:4793	homologene	MIM:602833|Ensembl:ENSG00000198339|HPRD:09109	=HYPERLINK("http://www.ncbi.nlm.nih.gov/sites/entrez?Db=gene&Term=8363,554313,8359,8370,8366,8368,8364,8362,8360,8367,8294,8361,121504,8365[uid]", "human: HIST1H4J (H4/e, H4F2iv, H4FE, MGC166960, MGC29783, dJ160A22.2) HIST2H4B (H4/o) HIST1H4A (H4/a, H4F		fly: His4:CG33881 (CG33881, DmelCG33881) His4:CG33869 (CG33869, DmelCG33869) His4:CG33879 (CG33879, DmelCG33879) His4:CG33877 (CG33877, DmelCG33877)
mascot_daemon_merge.mgf	29555	gi|49457374	171	301	HIST1H4F [Homo sapiens]	11386	40.8		4	4	9606	8367	HIST1H4E			histone cluster 1, H4e	H4/j|H4FJ	chr.6	pubmed	geneview	contig	HGNC:4790	homologene	MIM:602830|Ensembl:ENSG00000198518|HPRD:11921	=HYPERLINK("http://www.ncbi.nlm.nih.gov/sites/entrez?Db=gene&Term=8363,554313,8359,8370,8366,8368,8364,8362,8360,8367,8294,8361,121504,8365[uid]", "human: HIST1H4J (H4/e, H4F2iv, H4FE, MGC166960, MGC29783, dJ160A22.2) HIST2H4B (H4/o) HIST1H4A (H4/a, H4F		fly: His4:CG33881 (CG33881, DmelCG33881) His4:CG33869 (CG33869, DmelCG33869) His4:CG33879 (CG33879, DmelCG33879) His4:CG33877 (CG33877, DmelCG33877)
mascot_daemon_merge.mgf	29555	gi|51315727	171	301	RecName: Full=Histone H4	11364	40.8		4	4
mascot_daemon_merge.mgf	29555	gi|119575932	171	301	histone 1, H4c [Homo sapiens]	14332	32.6		4	4	9606	8364	HIST1H4C	MGI:2448421	HGNC:4787	histone cluster 1, H4c	H4/g|H4FG|dJ221C16.1	chr.6	pubmed	geneview	contig	HGNC:4787	homologene	MIM:602827|Ensembl:ENSG00000197061|HPRD:11918	=HYPERLINK("http://www.ncbi.nlm.nih.gov/sites/entrez?Db=gene&Term=8363,554313,8359,8370,8366,8368,8364,8362,8360,8367,8294,8361,121504,8365[uid]", "human: HIST1H4J (H4/e, H4F2iv, H4FE, MGC166960, MGC29783, dJ160A22.2) HIST2H4B (H4/o) HIST1H4A (H4/a, H4F		fly: His4:CG33881 (CG33881, DmelCG33881) His4:CG33869 (CG33869, DmelCG33869) His4:CG33879 (CG33879, DmelCG33879) His4:CG33877 (CG33877, DmelCG33877)
mascot_daemon_merge.mgf	29555	gi|119575948	171	301	histone 1, H4e [Homo sapiens]	15289	30.4		4	4	9606	8367	HIST1H4E			histone cluster 1, H4e	H4/j|H4FJ	chr.6	pubmed	geneview	contig	HGNC:4790	homologene	MIM:602830|Ensembl:ENSG00000198518|HPRD:11921	=HYPERLINK("http://www.ncbi.nlm.nih.gov/sites/entrez?Db=gene&Term=8363,554313,8359,8370,8366,8368,8364,8362,8360,8367,8294,8361,121504,8365[uid]", "human: HIST1H4J (H4/e, H4F2iv, H4FE, MGC166960, MGC29783, dJ160A22.2) HIST2H4B (H4/o) HIST1H4A (H4/a, H4F		fly: His4:CG33881 (CG33881, DmelCG33881) His4:CG33869 (CG33869, DmelCG33869) His4:CG33879 (CG33879, DmelCG33879) His4:CG33877 (CG33877, DmelCG33877)
mascot_daemon_merge.mgf	29555	gi|124504316	171	301	HIST2H4B protein [Homo sapiens]	11370	41.2		4	4			HIST2H4B
mascot_daemon_merge.mgf	29555	gi|2407641	172	301	neuropilin [Homo sapiens]	104310	9.4	0.19	6	11	9606	8829	NRP1	MGI:106206	HGNC:8004	neuropilin 1	BDCA4|CD304|DKFZp686A03134|DKFZp781F1414|NP1|NRP|VEGF165R	chr.10	pubmed	geneview	contig	HGNC:8004	homologene	MIM:602069|Ensembl:ENSG00000099250|HPRD:03642	human: NRP1 (BDCA4, CD304, DKFZp686A03134, DKFZp781F1414, NP1, NRP, VEGF165R)	mouse: Nrp1 (C530029I03, NP-1, NPN-1, Npn1, Nrp)		angiogenesis cell adhesion signal transduction cell-cell signaling multicellular organismal development nervous system development axon guidance positive regulation of cell proliferation organ morphogenesis cell differentiation	extracellular region plasma membrane integral to membrane	receptor activity vascular endothelial growth factor receptor activity protein binding
mascot_daemon_merge.mgf	29555	gi|2978560	172	301	vascular endothelial cell growth factor 165 receptor/neuropilin [Homo sapiens]	104317	9.4		6	11	9606	8829	NRP1	MGI:106206	HGNC:8004	neuropilin 1	BDCA4|CD304|DKFZp686A03134|DKFZp781F1414|NP1|NRP|VEGF165R	chr.10	pubmed	geneview	contig	HGNC:8004	homologene	MIM:602069|Ensembl:ENSG00000099250|HPRD:03642	human: NRP1 (BDCA4, CD304, DKFZp686A03134, DKFZp781F1414, NP1, NRP, VEGF165R)	mouse: Nrp1 (C530029I03, NP-1, NPN-1, Npn1, Nrp)		angiogenesis cell adhesion signal transduction cell-cell signaling multicellular organismal development nervous system development axon guidance positive regulation of cell proliferation organ morphogenesis cell differentiation	extracellular region plasma membrane integral to membrane	receptor activity vascular endothelial growth factor receptor activity protein binding
mascot_daemon_merge.mgf	29555	gi|11907932	172	301	neuropilin-1 soluble isoform 11 [Homo sapiens]	80035	12.4		6	11	9606	8829	NRP1	MGI:106206	HGNC:8004	neuropilin 1	BDCA4|CD304|DKFZp686A03134|DKFZp781F1414|NP1|NRP|VEGF165R	chr.10	pubmed	geneview	contig	HGNC:8004	homologene	MIM:602069|Ensembl:ENSG00000099250|HPRD:03642	human: NRP1 (BDCA4, CD304, DKFZp686A03134, DKFZp781F1414, NP1, NRP, VEGF165R)	mouse: Nrp1 (C530029I03, NP-1, NPN-1, Npn1, Nrp)		angiogenesis cell adhesion signal transduction cell-cell signaling multicellular organismal development nervous system development axon guidance positive regulation of cell proliferation organ morphogenesis cell differentiation	extracellular region plasma membrane integral to membrane	receptor activity vascular endothelial growth factor receptor activity protein binding
mascot_daemon_merge.mgf	29555	gi|32331165	172	301	neuropilin-1 [Homo sapiens]	102481	9.6		6	11	9606	8829	NRP1	MGI:106206	HGNC:8004	neuropilin 1	BDCA4|CD304|DKFZp686A03134|DKFZp781F1414|NP1|NRP|VEGF165R	chr.10	pubmed	geneview	contig	HGNC:8004	homologene	MIM:602069|Ensembl:ENSG00000099250|HPRD:03642	human: NRP1 (BDCA4, CD304, DKFZp686A03134, DKFZp781F1414, NP1, NRP, VEGF165R)	mouse: Nrp1 (C530029I03, NP-1, NPN-1, Npn1, Nrp)		angiogenesis cell adhesion signal transduction cell-cell signaling multicellular organismal development nervous system development axon guidance positive regulation of cell proliferation organ morphogenesis cell differentiation	extracellular region plasma membrane integral to membrane	receptor activity vascular endothelial growth factor receptor activity protein binding
mascot_daemon_merge.mgf	29555	gi|33339552	172	301	muscle type neuropilin 1 [Homo sapiens]	73046	13.6		6	11	9606	8829	NRP1	MGI:106206	HGNC:8004	neuropilin 1	BDCA4|CD304|DKFZp686A03134|DKFZp781F1414|NP1|NRP|VEGF165R	chr.10	pubmed	geneview	contig	HGNC:8004	homologene	MIM:602069|Ensembl:ENSG00000099250|HPRD:03642	human: NRP1 (BDCA4, CD304, DKFZp686A03134, DKFZp781F1414, NP1, NRP, VEGF165R)	mouse: Nrp1 (C530029I03, NP-1, NPN-1, Npn1, Nrp)		angiogenesis cell adhesion signal transduction cell-cell signaling multicellular organismal development nervous system development axon guidance positive regulation of cell proliferation organ morphogenesis cell differentiation	extracellular region plasma membrane integral to membrane	receptor activity vascular endothelial growth factor receptor activity protein binding
mascot_daemon_merge.mgf	29555	gi|50949615	172	301	hypothetical protein [Homo sapiens]	61240	16.2		6	11	9606	8829	NRP1	MGI:106206	HGNC:8004	neuropilin 1	BDCA4|CD304|DKFZp686A03134|DKFZp781F1414|NP1|NRP|VEGF165R	chr.10	pubmed	geneview	contig	HGNC:8004	homologene	MIM:602069|Ensembl:ENSG00000099250|HPRD:03642	human: NRP1 (BDCA4, CD304, DKFZp686A03134, DKFZp781F1414, NP1, NRP, VEGF165R)	mouse: Nrp1 (C530029I03, NP-1, NPN-1, Npn1, Nrp)		angiogenesis cell adhesion signal transduction cell-cell signaling multicellular organismal development nervous system development axon guidance positive regulation of cell proliferation organ morphogenesis cell differentiation	extracellular region plasma membrane integral to membrane	receptor activity vascular endothelial growth factor receptor activity protein binding
mascot_daemon_merge.mgf	29555	gi|51476394	172	301	hypothetical protein [Homo sapiens]	104217	9.4		6	11	9606	8829	NRP1	MGI:106206	HGNC:8004	neuropilin 1	BDCA4|CD304|DKFZp686A03134|DKFZp781F1414|NP1|NRP|VEGF165R	chr.10	pubmed	geneview	contig	HGNC:8004	homologene	MIM:602069|Ensembl:ENSG00000099250|HPRD:03642	human: NRP1 (BDCA4, CD304, DKFZp686A03134, DKFZp781F1414, NP1, NRP, VEGF165R)	mouse: Nrp1 (C530029I03, NP-1, NPN-1, Npn1, Nrp)		angiogenesis cell adhesion signal transduction cell-cell signaling multicellular organismal development nervous system development axon guidance positive regulation of cell proliferation organ morphogenesis cell differentiation	extracellular region plasma membrane integral to membrane	receptor activity vascular endothelial growth factor receptor activity protein binding
mascot_daemon_merge.mgf	29555	gi|55958396	172	301	neuropilin 1 [Homo sapiens]	72745	13.5		6	11	9606	8829	NRP1	MGI:106206	HGNC:8004	neuropilin 1	BDCA4|CD304|DKFZp686A03134|DKFZp781F1414|NP1|NRP|VEGF165R	chr.10	pubmed	geneview	contig	HGNC:8004	homologene	MIM:602069|Ensembl:ENSG00000099250|HPRD:03642	human: NRP1 (BDCA4, CD304, DKFZp686A03134, DKFZp781F1414, NP1, NRP, VEGF165R)	mouse: Nrp1 (C530029I03, NP-1, NPN-1, Npn1, Nrp)		angiogenesis cell adhesion signal transduction cell-cell signaling multicellular organismal development nervous system development axon guidance positive regulation of cell proliferation organ morphogenesis cell differentiation	extracellular region plasma membrane integral to membrane	receptor activity vascular endothelial growth factor receptor activity protein binding
mascot_daemon_merge.mgf	29555	gi|55958397	172	301	neuropilin 1 [Homo sapiens]	69073	14.3		6	11	9606	8829	NRP1	MGI:106206	HGNC:8004	neuropilin 1	BDCA4|CD304|DKFZp686A03134|DKFZp781F1414|NP1|NRP|VEGF165R	chr.10	pubmed	geneview	contig	HGNC:8004	homologene	MIM:602069|Ensembl:ENSG00000099250|HPRD:03642	human: NRP1 (BDCA4, CD304, DKFZp686A03134, DKFZp781F1414, NP1, NRP, VEGF165R)	mouse: Nrp1 (C530029I03, NP-1, NPN-1, Npn1, Nrp)		angiogenesis cell adhesion signal transduction cell-cell signaling multicellular organismal development nervous system development axon guidance positive regulation of cell proliferation organ morphogenesis cell differentiation	extracellular region plasma membrane integral to membrane	receptor activity vascular endothelial growth factor receptor activity protein binding
mascot_daemon_merge.mgf	29555	gi|55958398	172	301	neuropilin 1 [Homo sapiens]	80063	12.4		6	11	9606	8829	NRP1	MGI:106206	HGNC:8004	neuropilin 1	BDCA4|CD304|DKFZp686A03134|DKFZp781F1414|NP1|NRP|VEGF165R	chr.10	pubmed	geneview	contig	HGNC:8004	homologene	MIM:602069|Ensembl:ENSG00000099250|HPRD:03642	human: NRP1 (BDCA4, CD304, DKFZp686A03134, DKFZp781F1414, NP1, NRP, VEGF165R)	mouse: Nrp1 (C530029I03, NP-1, NPN-1, Npn1, Nrp)		angiogenesis cell adhesion signal transduction cell-cell signaling multicellular organismal development nervous system development axon guidance positive regulation of cell proliferation organ morphogenesis cell differentiation	extracellular region plasma membrane integral to membrane	receptor activity vascular endothelial growth factor receptor activity protein binding
mascot_daemon_merge.mgf	29555	gi|66864913	172	301	neuropilin 1 isoform c [Homo sapiens]	69045	14.3		6	11	9606	8829	NRP1	MGI:106206	HGNC:8004	neuropilin 1	BDCA4|CD304|DKFZp686A03134|DKFZp781F1414|NP1|NRP|VEGF165R	chr.10	pubmed	geneview	contig	HGNC:8004	homologene	MIM:602069|Ensembl:ENSG00000099250|HPRD:03642	human: NRP1 (BDCA4, CD304, DKFZp686A03134, DKFZp781F1414, NP1, NRP, VEGF165R)	mouse: Nrp1 (C530029I03, NP-1, NPN-1, Npn1, Nrp)		angiogenesis cell adhesion signal transduction cell-cell signaling multicellular organismal development nervous system development axon guidance positive regulation of cell proliferation organ morphogenesis cell differentiation	extracellular region plasma membrane integral to membrane	receptor activity vascular endothelial growth factor receptor activity protein binding
mascot_daemon_merge.mgf	29555	gi|66912178	172	301	neuropilin 1 isoform b [Homo sapiens]	72717	13.5		6	11	9606	8829	NRP1	MGI:106206	HGNC:8004	neuropilin 1	BDCA4|CD304|DKFZp686A03134|DKFZp781F1414|NP1|NRP|VEGF165R	chr.10	pubmed	geneview	contig	HGNC:8004	homologene	MIM:602069|Ensembl:ENSG00000099250|HPRD:03642	human: NRP1 (BDCA4, CD304, DKFZp686A03134, DKFZp781F1414, NP1, NRP, VEGF165R)	mouse: Nrp1 (C530029I03, NP-1, NPN-1, Npn1, Nrp)		angiogenesis cell adhesion signal transduction cell-cell signaling multicellular organismal development nervous system development axon guidance positive regulation of cell proliferation organ morphogenesis cell differentiation	extracellular region plasma membrane integral to membrane	receptor activity vascular endothelial growth factor receptor activity protein binding
mascot_daemon_merge.mgf	29555	gi|158259105	172	301	unnamed protein product [Homo sapiens]	103547	9.5		6	11	9606	8829	NRP1	MGI:106206	HGNC:8004	neuropilin 1	BDCA4|CD304|DKFZp686A03134|DKFZp781F1414|NP1|NRP|VEGF165R	chr.10	pubmed	geneview	contig	HGNC:8004	homologene	MIM:602069|Ensembl:ENSG00000099250|HPRD:03642	human: NRP1 (BDCA4, CD304, DKFZp686A03134, DKFZp781F1414, NP1, NRP, VEGF165R)	mouse: Nrp1 (C530029I03, NP-1, NPN-1, Npn1, Nrp)		angiogenesis cell adhesion signal transduction cell-cell signaling multicellular organismal development nervous system development axon guidance positive regulation of cell proliferation organ morphogenesis cell differentiation	extracellular region plasma membrane integral to membrane	receptor activity vascular endothelial growth factor receptor activity protein binding
mascot_daemon_merge.mgf	29555	gi|182508169	172	301	neuropilin 1 isoform a [Homo sapiens]	104295	9.4		6	11	9606	8829	NRP1	MGI:106206	HGNC:8004	neuropilin 1	BDCA4|CD304|DKFZp686A03134|DKFZp781F1414|NP1|NRP|VEGF165R	chr.10	pubmed	geneview	contig	HGNC:8004	homologene	MIM:602069|Ensembl:ENSG00000099250|HPRD:03642	human: NRP1 (BDCA4, CD304, DKFZp686A03134, DKFZp781F1414, NP1, NRP, VEGF165R)	mouse: Nrp1 (C530029I03, NP-1, NPN-1, Npn1, Nrp)		angiogenesis cell adhesion signal transduction cell-cell signaling multicellular organismal development nervous system development axon guidance positive regulation of cell proliferation organ morphogenesis cell differentiation	extracellular region plasma membrane integral to membrane	receptor activity vascular endothelial growth factor receptor activity protein binding
mascot_daemon_merge.mgf	29555	gi|206729912	172	301	RecName: Full=Neuropilin-1; AltName: Full=Vascular endothelial cell growth factor 165 receptor; AltName: CD_antigen=CD304; Flags: Precursor	104323	9.4		6	11	9606	8829	NRP1	MGI:106206	HGNC:8004	neuropilin 1	BDCA4|CD304|DKFZp686A03134|DKFZp781F1414|NP1|NRP|VEGF165R	chr.10	pubmed	geneview	contig	HGNC:8004	homologene	MIM:602069|Ensembl:ENSG00000099250|HPRD:03642	human: NRP1 (BDCA4, CD304, DKFZp686A03134, DKFZp781F1414, NP1, NRP, VEGF165R)	mouse: Nrp1 (C530029I03, NP-1, NPN-1, Npn1, Nrp)		angiogenesis cell adhesion signal transduction cell-cell signaling multicellular organismal development nervous system development axon guidance positive regulation of cell proliferation organ morphogenesis cell differentiation	extracellular region plasma membrane integral to membrane	receptor activity vascular endothelial growth factor receptor activity protein binding
mascot_daemon_merge.mgf	29555	gi|337760	173	292	cerebroside sulfate activator protein	60197	10.2	0.2	4	5	9606	5660	PSAP	MGI:97783	HGNC:9498	prosaposin	FLJ00245|GLBA|MGC110993|SAP1	chr.10	pubmed	geneview	contig	HGNC:9498	homologene	MIM:176801|Ensembl:ENSG00000197746|HPRD:01460	human: PSAP (FLJ00245, GLBA, MGC110993, SAP1)	mouse: Psap (AI037048, SGP-1)	fly: Sap-r (Apa, BcDNA:GH08312, CG12070, DAPA, DmelCG12070, Ov9, P110, Sapr, anon-EST:ParkEST270, sap-r)	lipid metabolic process glycosphingolipid metabolic process lipid transport lysosome organization	extracellular space lysosome Golgi apparatus integral to membrane	enzyme activator activity lipid binding
mascot_daemon_merge.mgf	29555	gi|337765	173	292	cerebroside sulfate activator protein	59826	10.3		4	5	9606	5660	PSAP	MGI:97783	HGNC:9498	prosaposin	FLJ00245|GLBA|MGC110993|SAP1	chr.10	pubmed	geneview	contig	HGNC:9498	homologene	MIM:176801|Ensembl:ENSG00000197746|HPRD:01460	human: PSAP (FLJ00245, GLBA, MGC110993, SAP1)	mouse: Psap (AI037048, SGP-1)	fly: Sap-r (Apa, BcDNA:GH08312, CG12070, DAPA, DmelCG12070, Ov9, P110, Sapr, anon-EST:ParkEST270, sap-r)	lipid metabolic process glycosphingolipid metabolic process lipid transport lysosome organization	extracellular space lysosome Golgi apparatus integral to membrane	enzyme activator activity lipid binding
mascot_daemon_merge.mgf	29555	gi|337767	173	292	cerebroside sulfate activator protein	60069	10.3		4	5	9606	5660	PSAP	MGI:97783	HGNC:9498	prosaposin	FLJ00245|GLBA|MGC110993|SAP1	chr.10	pubmed	geneview	contig	HGNC:9498	homologene	MIM:176801|Ensembl:ENSG00000197746|HPRD:01460	human: PSAP (FLJ00245, GLBA, MGC110993, SAP1)	mouse: Psap (AI037048, SGP-1)	fly: Sap-r (Apa, BcDNA:GH08312, CG12070, DAPA, DmelCG12070, Ov9, P110, Sapr, anon-EST:ParkEST270, sap-r)	lipid metabolic process glycosphingolipid metabolic process lipid transport lysosome organization	extracellular space lysosome Golgi apparatus integral to membrane	enzyme activator activity lipid binding
mascot_daemon_merge.mgf	29555	gi|11386147	173	292	prosaposin isoform a preproprotein [Homo sapiens]	59899	10.3		4	5	9606	5660	PSAP	MGI:97783	HGNC:9498	prosaposin	FLJ00245|GLBA|MGC110993|SAP1	chr.10	pubmed	geneview	contig	HGNC:9498	homologene	MIM:176801|Ensembl:ENSG00000197746|HPRD:01460	human: PSAP (FLJ00245, GLBA, MGC110993, SAP1)	mouse: Psap (AI037048, SGP-1)	fly: Sap-r (Apa, BcDNA:GH08312, CG12070, DAPA, DmelCG12070, Ov9, P110, Sapr, anon-EST:ParkEST270, sap-r)	lipid metabolic process glycosphingolipid metabolic process lipid transport lysosome organization	extracellular space lysosome Golgi apparatus integral to membrane	enzyme activator activity lipid binding
mascot_daemon_merge.mgf	29555	gi|48145609	173	292	PSAP [Homo sapiens]	59882	10.3		4	5	9606	5660	PSAP	MGI:97783	HGNC:9498	prosaposin	FLJ00245|GLBA|MGC110993|SAP1	chr.10	pubmed	geneview	contig	HGNC:9498	homologene	MIM:176801|Ensembl:ENSG00000197746|HPRD:01460	human: PSAP (FLJ00245, GLBA, MGC110993, SAP1)	mouse: Psap (AI037048, SGP-1)	fly: Sap-r (Apa, BcDNA:GH08312, CG12070, DAPA, DmelCG12070, Ov9, P110, Sapr, anon-EST:ParkEST270, sap-r)	lipid metabolic process glycosphingolipid metabolic process lipid transport lysosome organization	extracellular space lysosome Golgi apparatus integral to membrane	enzyme activator activity lipid binding
mascot_daemon_merge.mgf	29555	gi|57209714	173	292	prosaposin [Homo sapiens]	63647	9.7		4	5	9606	5660	PSAP	MGI:97783	HGNC:9498	prosaposin	FLJ00245|GLBA|MGC110993|SAP1	chr.10	pubmed	geneview	contig	HGNC:9498	homologene	MIM:176801|Ensembl:ENSG00000197746|HPRD:01460	human: PSAP (FLJ00245, GLBA, MGC110993, SAP1)	mouse: Psap (AI037048, SGP-1)	fly: Sap-r (Apa, BcDNA:GH08312, CG12070, DAPA, DmelCG12070, Ov9, P110, Sapr, anon-EST:ParkEST270, sap-r)	lipid metabolic process glycosphingolipid metabolic process lipid transport lysosome organization	extracellular space lysosome Golgi apparatus integral to membrane	enzyme activator activity lipid binding
mascot_daemon_merge.mgf	29555	gi|62089138	173	292	prosaposin variant [Homo sapiens]	60513	10.2		4	5	9606	5660	PSAP	MGI:97783	HGNC:9498	prosaposin	FLJ00245|GLBA|MGC110993|SAP1	chr.10	pubmed	geneview	contig	HGNC:9498	homologene	MIM:176801|Ensembl:ENSG00000197746|HPRD:01460	human: PSAP (FLJ00245, GLBA, MGC110993, SAP1)	mouse: Psap (AI037048, SGP-1)	fly: Sap-r (Apa, BcDNA:GH08312, CG12070, DAPA, DmelCG12070, Ov9, P110, Sapr, anon-EST:ParkEST270, sap-r)	lipid metabolic process glycosphingolipid metabolic process lipid transport lysosome organization	extracellular space lysosome Golgi apparatus integral to membrane	enzyme activator activity lipid binding
mascot_daemon_merge.mgf	29555	gi|62898141	173	292	prosaposin (variant Gaucher disease and variant metachromatic leukodystrophy) variant [Homo sapiens]	59927	10.3		4	5	9606	5660	PSAP	MGI:97783	HGNC:9498	prosaposin	FLJ00245|GLBA|MGC110993|SAP1	chr.10	pubmed	geneview	contig	HGNC:9498	homologene	MIM:176801|Ensembl:ENSG00000197746|HPRD:01460	human: PSAP (FLJ00245, GLBA, MGC110993, SAP1)	mouse: Psap (AI037048, SGP-1)	fly: Sap-r (Apa, BcDNA:GH08312, CG12070, DAPA, DmelCG12070, Ov9, P110, Sapr, anon-EST:ParkEST270, sap-r)	lipid metabolic process glycosphingolipid metabolic process lipid transport lysosome organization	extracellular space lysosome Golgi apparatus integral to membrane	enzyme activator activity lipid binding
mascot_daemon_merge.mgf	29555	gi|110224476	173	292	prosaposin isoform b preproprotein [Homo sapiens]	60270	10.2		4	5	9606	5660	PSAP	MGI:97783	HGNC:9498	prosaposin	FLJ00245|GLBA|MGC110993|SAP1	chr.10	pubmed	geneview	contig	HGNC:9498	homologene	MIM:176801|Ensembl:ENSG00000197746|HPRD:01460	human: PSAP (FLJ00245, GLBA, MGC110993, SAP1)	mouse: Psap (AI037048, SGP-1)	fly: Sap-r (Apa, BcDNA:GH08312, CG12070, DAPA, DmelCG12070, Ov9, P110, Sapr, anon-EST:ParkEST270, sap-r)	lipid metabolic process glycosphingolipid metabolic process lipid transport lysosome organization	extracellular space lysosome Golgi apparatus integral to membrane	enzyme activator activity lipid binding
mascot_daemon_merge.mgf	29555	gi|110224479	173	292	prosaposin isoform c preproprotein [Homo sapiens]	60142	10.3		4	5	9606	5660	PSAP	MGI:97783	HGNC:9498	prosaposin	FLJ00245|GLBA|MGC110993|SAP1	chr.10	pubmed	geneview	contig	HGNC:9498	homologene	MIM:176801|Ensembl:ENSG00000197746|HPRD:01460	human: PSAP (FLJ00245, GLBA, MGC110993, SAP1)	mouse: Psap (AI037048, SGP-1)	fly: Sap-r (Apa, BcDNA:GH08312, CG12070, DAPA, DmelCG12070, Ov9, P110, Sapr, anon-EST:ParkEST270, sap-r)	lipid metabolic process glycosphingolipid metabolic process lipid transport lysosome organization	extracellular space lysosome Golgi apparatus integral to membrane	enzyme activator activity lipid binding
mascot_daemon_merge.mgf	29555	gi|28268676	174	290	UDP-N-acetyl-alpha-D-galactosamine:polypeptide N-acetylgalactosaminyltransferase 10 [Homo sapiens]	69715	13.1	0.17	5	5	9606	55568	GALNT10	MGI:1890480	HGNC:19873	UDP-N-acetyl-alpha-D-galactosamine:polypeptide N-acetylgalactosaminyltransferase 10 (GalNAc-T10)	DKFZp586H0623|FLJ00205|FLJ11715|GalNAcT10|pp-GalNAc-T10	chr.5	pubmed	geneview	contig	HGNC:19873	homologene	MIM:608043|Ensembl:ENSG00000164574|HPRD:12157	human: GALNT10 (DKFZp586H0623, FLJ00205, FLJ11715, GalNAcT10, pp-GalNAc-T10)	mouse: Galnt10 (AU018154, C330012K04Rik, GalNAc-T10, GalNAc-T9, Galnt9, ppGaNTase)		protein amino acid O-linked glycosylation	Golgi membrane Golgi apparatus membrane integral to membrane	polypeptide N-acetylgalactosaminyltransferase activity calcium ion binding sugar binding transferase activity, transferring glycosyl groups manganese ion binding
mascot_daemon_merge.mgf	29555	gi|38195091	174	290	GalNAc transferase 10 isoform a [Homo sapiens]	69689	13.1		5	5	9606	55568	GALNT10	MGI:1890480	HGNC:19873	UDP-N-acetyl-alpha-D-galactosamine:polypeptide N-acetylgalactosaminyltransferase 10 (GalNAc-T10)	DKFZp586H0623|FLJ00205|FLJ11715|GalNAcT10|pp-GalNAc-T10	chr.5	pubmed	geneview	contig	HGNC:19873	homologene	MIM:608043|Ensembl:ENSG00000164574|HPRD:12157	human: GALNT10 (DKFZp586H0623, FLJ00205, FLJ11715, GalNAcT10, pp-GalNAc-T10)	mouse: Galnt10 (AU018154, C330012K04Rik, GalNAc-T10, GalNAc-T9, Galnt9, ppGaNTase)		protein amino acid O-linked glycosylation	Golgi membrane Golgi apparatus membrane integral to membrane	polypeptide N-acetylgalactosaminyltransferase activity calcium ion binding sugar binding transferase activity, transferring glycosyl groups manganese ion binding
mascot_daemon_merge.mgf	29555	gi|119389148	174	290	Chain A, Crsytal Structure Of Pp-Galnac-T10 With Udp, Galnac And Mn2+	66073	13.9		5	5
mascot_daemon_merge.mgf	29555	gi|4758092	175	288	chitobiase, di-N-acetyl- [Homo sapiens]	44416	13	0.27	3	3	9606	1486	CTBS	MGI:1921495	HGNC:2496	chitobiase, di-N-acetyl-	CTB	chr.1	pubmed	geneview	contig	HGNC:2496	homologene	MIM:600873|Ensembl:ENSG00000117151|HPRD:02927	human: CTBS (CTB)	mouse: Ctbs (2210401K11Rik, CTB)		carbohydrate metabolic process chitin catabolic process metabolic process	lysosome	chitinase activity cation binding
mascot_daemon_merge.mgf	29555	gi|189054429	175	288	unnamed protein product [Homo sapiens]	44450	13		3	3	9606	1486	CTBS	MGI:1921495	HGNC:2496	chitobiase, di-N-acetyl-	CTB	chr.1	pubmed	geneview	contig	HGNC:2496	homologene	MIM:600873|Ensembl:ENSG00000117151|HPRD:02927	human: CTBS (CTB)	mouse: Ctbs (2210401K11Rik, CTB)		carbohydrate metabolic process chitin catabolic process metabolic process	lysosome	chitinase activity cation binding
mascot_daemon_merge.mgf	29555	gi|194384908	175	288	unnamed protein product [Homo sapiens]	44090	13.1		3	3	9606	1486	CTBS	MGI:1921495	HGNC:2496	chitobiase, di-N-acetyl-	CTB	chr.1	pubmed	geneview	contig	HGNC:2496	homologene	MIM:600873|Ensembl:ENSG00000117151|HPRD:02927	human: CTBS (CTB)	mouse: Ctbs (2210401K11Rik, CTB)		carbohydrate metabolic process chitin catabolic process metabolic process	lysosome	chitinase activity cation binding
mascot_daemon_merge.mgf	29555	gi|5454114	176	286	tissue factor pathway inhibitor isoform a precursor [Homo sapiens]	36075	18.1		4	7	9606	7035	TFPI	MGI:1095418	HGNC:11760	tissue factor pathway inhibitor (lipoprotein-associated coagulation inhibitor)	EPI|LACI|TFI|TFPI1	chr.2	pubmed	geneview	contig	HGNC:11760	homologene	MIM:152310|Ensembl:ENSG00000003436|HPRD:01064	human: TFPI (EPI, LACI, TFI, TFPI1)	mouse: Tfpi (A630013F22Rik, AW552122, EPI, LACI)		blood coagulation, extrinsic pathway	extracellular region extracellular region nucleus cytoplasm plasma membrane	serine-type endopeptidase inhibitor activity
mascot_daemon_merge.mgf	29555	gi|20521069	177	285	KIAA0525 protein [Homo sapiens]	108595	6.1		4	6	9606	51752	ERAP1	MGI:1933403		endoplasmic reticulum aminopeptidase 1	A-LAP|ALAP|APPILS|ARTS-1|ARTS1|ERAAP|ERAAP1|KIAA0525|PILS-AP|PILSAP	chr.5	pubmed	geneview	contig	HGNC:18173	homologene	MIM:606832|Ensembl:ENSG00000164307|HPRD:06015	human: ERAP1 (A-LAP, ALAP, APPILS, ARTS-1, ARTS1, ERAAP, ERAAP1, KIAA0525, PILS-AP, PILSAP)	mouse: Erap1 (Arts1, ERAAP, PILSA, PILSAP)		proteolysis membrane protein ectodomain proteolysis immune response regulation of blood pressure response to bacterium antigen processing and presentation of endogenous peptide antigen via MHC class I regulation of innate immune response fat cell differentiation positive regulation of angiogenesis	extracellular region cytoplasm endoplasmic reticulum endoplasmic reticulum lumen endoplasmic reticulum membrane cytosol membrane integral to membrane	aminopeptidase activity interleukin-6 receptor binding interleukin-1, Type II receptor binding protein binding peptidase activity metalloexopeptidase activity zinc ion binding metal ion binding
mascot_daemon_merge.mgf	29555	gi|5802984	178	282	UDP-GlcNAc:betaGal beta-1,3-N-acetylglucosaminyltransferase 1 [Homo sapiens]	47545	16.4	0.35	5	7	9606	11041	B3GNT1	MGI:1919680	HGNC:15685	UDP-GlcNAc:betaGal beta-1,3-N-acetylglucosaminyltransferase 1	B3GN-T1|B3GNT6|BETA3GNTI|iGAT|iGNT	chr.11	pubmed	geneview	contig	HGNC:15685	homologene	MIM:605517|Ensembl:ENSG00000174684|HPRD:09270	human: B3GNT1 (B3GN-T1, B3GNT6, BETA3GNTI, iGAT, iGNT)	mouse: B3gnt1 (1500032M01Rik, B3gnt6, BETA3GNT1, iGAT, iGNT)	fly: CG3253 (BEST:GH04269, DmelCG3253)	poly-N-acetyllactosamine biosynthetic process	Golgi membrane Golgi apparatus membrane integral to membrane	N-acetyllactosaminide beta-1,3-N-acetylglucosaminyltransferase activity transferase activity, transferring glycosyl groups
mascot_daemon_merge.mgf	29555	gi|193786796	178	282	unnamed protein product [Homo sapiens]	47531	16.4		5	7	9606	11041	B3GNT1	MGI:1919680	HGNC:15685	UDP-GlcNAc:betaGal beta-1,3-N-acetylglucosaminyltransferase 1	B3GN-T1|B3GNT6|BETA3GNTI|iGAT|iGNT	chr.11	pubmed	geneview	contig	HGNC:15685	homologene	MIM:605517|Ensembl:ENSG00000174684|HPRD:09270	human: B3GNT1 (B3GN-T1, B3GNT6, BETA3GNTI, iGAT, iGNT)	mouse: B3gnt1 (1500032M01Rik, B3gnt6, BETA3GNT1, iGAT, iGNT)	fly: CG3253 (BEST:GH04269, DmelCG3253)	poly-N-acetyllactosamine biosynthetic process	Golgi membrane Golgi apparatus membrane integral to membrane	N-acetyllactosaminide beta-1,3-N-acetylglucosaminyltransferase activity transferase activity, transferring glycosyl groups
mascot_daemon_merge.mgf	29555	gi|14041843	179	281	unnamed protein product [Homo sapiens]	49974	11.1	0.33	4	5	9606	54587	MXRA8	MGI:1922011	HGNC:7542	matrix-remodelling associated 8	DKFZp586E2023|MGC3047	chr.1	pubmed	geneview	contig	HGNC:7542	homologene	Ensembl:ENSG00000162576|HPRD:11330	human: MXRA8 (DKFZp586E2023, MGC3047)	mouse: Mxra8 (1200013A08Rik, 1700095D18Rik, AI131686, MGC3047)			membrane integral to membrane
mascot_daemon_merge.mgf	29555	gi|14150145	179	281	matrix-remodelling associated 8 [Homo sapiens]	49500	11.3		4	5	9606	54587	MXRA8	MGI:1922011	HGNC:7542	matrix-remodelling associated 8	DKFZp586E2023|MGC3047	chr.1	pubmed	geneview	contig	HGNC:7542	homologene	Ensembl:ENSG00000162576|HPRD:11330	human: MXRA8 (DKFZp586E2023, MGC3047)	mouse: Mxra8 (1200013A08Rik, 1700095D18Rik, AI131686, MGC3047)			membrane integral to membrane
mascot_daemon_merge.mgf	29555	gi|37181907	179	281	immunoglobulin-like protein [Homo sapiens]	38389	14.7		4	5	9606	54587	MXRA8	MGI:1922011	HGNC:7542	matrix-remodelling associated 8	DKFZp586E2023|MGC3047	chr.1	pubmed	geneview	contig	HGNC:7542	homologene	Ensembl:ENSG00000162576|HPRD:11330	human: MXRA8 (DKFZp586E2023, MGC3047)	mouse: Mxra8 (1200013A08Rik, 1700095D18Rik, AI131686, MGC3047)			membrane integral to membrane
mascot_daemon_merge.mgf	29555	gi|56204966	179	281	matrix-remodelling associated 8 [Homo sapiens]	49988	11.1		4	5	9606	54587	MXRA8	MGI:1922011	HGNC:7542	matrix-remodelling associated 8	DKFZp586E2023|MGC3047	chr.1	pubmed	geneview	contig	HGNC:7542	homologene	Ensembl:ENSG00000162576|HPRD:11330	human: MXRA8 (DKFZp586E2023, MGC3047)	mouse: Mxra8 (1200013A08Rik, 1700095D18Rik, AI131686, MGC3047)			membrane integral to membrane
mascot_daemon_merge.mgf	29555	gi|119576624	179	281	matrix-remodelling associated 8, isoform CRA_a [Homo sapiens]	50088	11.1		4	5	9606	54587	MXRA8	MGI:1922011	HGNC:7542	matrix-remodelling associated 8	DKFZp586E2023|MGC3047	chr.1	pubmed	geneview	contig	HGNC:7542	homologene	Ensembl:ENSG00000162576|HPRD:11330	human: MXRA8 (DKFZp586E2023, MGC3047)	mouse: Mxra8 (1200013A08Rik, 1700095D18Rik, AI131686, MGC3047)			membrane integral to membrane
mascot_daemon_merge.mgf	29555	gi|119576626	179	281	matrix-remodelling associated 8, isoform CRA_b [Homo sapiens]	49599	11.3		4	5	9606	54587	MXRA8	MGI:1922011	HGNC:7542	matrix-remodelling associated 8	DKFZp586E2023|MGC3047	chr.1	pubmed	geneview	contig	HGNC:7542	homologene	Ensembl:ENSG00000162576|HPRD:11330	human: MXRA8 (DKFZp586E2023, MGC3047)	mouse: Mxra8 (1200013A08Rik, 1700095D18Rik, AI131686, MGC3047)			membrane integral to membrane
mascot_daemon_merge.mgf	29555	gi|193788284	179	281	unnamed protein product [Homo sapiens]	48398	11.5		4	5	9606	54587	MXRA8	MGI:1922011	HGNC:7542	matrix-remodelling associated 8	DKFZp586E2023|MGC3047	chr.1	pubmed	geneview	contig	HGNC:7542	homologene	Ensembl:ENSG00000162576|HPRD:11330	human: MXRA8 (DKFZp586E2023, MGC3047)	mouse: Mxra8 (1200013A08Rik, 1700095D18Rik, AI131686, MGC3047)			membrane integral to membrane
mascot_daemon_merge.mgf	29555	gi|194373699	179	281	unnamed protein product [Homo sapiens]	38388	14.7		4	5	9606	54587	MXRA8	MGI:1922011	HGNC:7542	matrix-remodelling associated 8	DKFZp586E2023|MGC3047	chr.1	pubmed	geneview	contig	HGNC:7542	homologene	Ensembl:ENSG00000162576|HPRD:11330	human: MXRA8 (DKFZp586E2023, MGC3047)	mouse: Mxra8 (1200013A08Rik, 1700095D18Rik, AI131686, MGC3047)			membrane integral to membrane
mascot_daemon_merge.mgf	29555	gi|194388026	179	281	unnamed protein product [Homo sapiens]	39860	13.9		4	5	9606	54587	MXRA8	MGI:1922011	HGNC:7542	matrix-remodelling associated 8	DKFZp586E2023|MGC3047	chr.1	pubmed	geneview	contig	HGNC:7542	homologene	Ensembl:ENSG00000162576|HPRD:11330	human: MXRA8 (DKFZp586E2023, MGC3047)	mouse: Mxra8 (1200013A08Rik, 1700095D18Rik, AI131686, MGC3047)			membrane integral to membrane
mascot_daemon_merge.mgf	29555	gi|4505763	180	274	phosphoglycerate kinase 1 [Homo sapiens]	44985	11.8	0.27	3	3	9606	5230	PGK1	MGI:97555	HGNC:8896	phosphoglycerate kinase 1	MGC117307|MGC142128|MGC8947|MIG10|PGKA	chr.X	pubmed	geneview	contig	HGNC:8896	homologene	MIM:311800|Ensembl:ENSG00000102144|HPRD:02412	human: PGK1 (MGC117307, MGC142128, MGC8947, MIG10, PGKA)	mouse: Pgk1 (MGC118097, Pgk-1)	fly: Pgk (169C9S, CG3127, DmelCG3127, ESTS:169C9S, PGK, anon-sts18, l(2)23AB3, l(2)23Ac)	glycolysis	cytoplasm	nucleotide binding transferase activity
mascot_daemon_merge.mgf	29555	gi|48145549	180	274	PGK1 [Homo sapiens]	44973	11.8		3	3	9606	5230	PGK1	MGI:97555	HGNC:8896	phosphoglycerate kinase 1	MGC117307|MGC142128|MGC8947|MIG10|PGKA	chr.X	pubmed	geneview	contig	HGNC:8896	homologene	MIM:311800|Ensembl:ENSG00000102144|HPRD:02412	human: PGK1 (MGC117307, MGC142128, MGC8947, MIG10, PGKA)	mouse: Pgk1 (MGC118097, Pgk-1)	fly: Pgk (169C9S, CG3127, DmelCG3127, ESTS:169C9S, PGK, anon-sts18, l(2)23AB3, l(2)23Ac)	glycolysis	cytoplasm	nucleotide binding transferase activity
mascot_daemon_merge.mgf	29555	gi|119619008	180	274	phosphoglycerate kinase 1, isoform CRA_a [Homo sapiens]	28662	18.7		3	3	9606	5230	PGK1	MGI:97555	HGNC:8896	phosphoglycerate kinase 1	MGC117307|MGC142128|MGC8947|MIG10|PGKA	chr.X	pubmed	geneview	contig	HGNC:8896	homologene	MIM:311800|Ensembl:ENSG00000102144|HPRD:02412	human: PGK1 (MGC117307, MGC142128, MGC8947, MIG10, PGKA)	mouse: Pgk1 (MGC118097, Pgk-1)	fly: Pgk (169C9S, CG3127, DmelCG3127, ESTS:169C9S, PGK, anon-sts18, l(2)23AB3, l(2)23Ac)	glycolysis	cytoplasm	nucleotide binding transferase activity
mascot_daemon_merge.mgf	29555	gi|119619009	180	274	phosphoglycerate kinase 1, isoform CRA_b [Homo sapiens]	28014	19.2		3	3	9606	5230	PGK1	MGI:97555	HGNC:8896	phosphoglycerate kinase 1	MGC117307|MGC142128|MGC8947|MIG10|PGKA	chr.X	pubmed	geneview	contig	HGNC:8896	homologene	MIM:311800|Ensembl:ENSG00000102144|HPRD:02412	human: PGK1 (MGC117307, MGC142128, MGC8947, MIG10, PGKA)	mouse: Pgk1 (MGC118097, Pgk-1)	fly: Pgk (169C9S, CG3127, DmelCG3127, ESTS:169C9S, PGK, anon-sts18, l(2)23AB3, l(2)23Ac)	glycolysis	cytoplasm	nucleotide binding transferase activity
mascot_daemon_merge.mgf	29555	gi|193506632	180	274	Chain A, Crystal Structure Of Human Phosphoglycerate Kinase Bound To D-Adp	45266	11.7		3	3
mascot_daemon_merge.mgf	29555	gi|221043736	180	274	unnamed protein product [Homo sapiens]	41802	12.6		3	3	9606	5230	PGK1	MGI:97555	HGNC:8896	phosphoglycerate kinase 1	MGC117307|MGC142128|MGC8947|MIG10|PGKA	chr.X	pubmed	geneview	contig	HGNC:8896	homologene	MIM:311800|Ensembl:ENSG00000102144|HPRD:02412	human: PGK1 (MGC117307, MGC142128, MGC8947, MIG10, PGKA)	mouse: Pgk1 (MGC118097, Pgk-1)	fly: Pgk (169C9S, CG3127, DmelCG3127, ESTS:169C9S, PGK, anon-sts18, l(2)23AB3, l(2)23Ac)	glycolysis	cytoplasm	nucleotide binding transferase activity
mascot_daemon_merge.mgf	29555	gi|5174539	181	266	cytosolic malate dehydrogenase [Homo sapiens]	36631	15	0.34	4	6	9606	4190	MDH1	MGI:97051	HGNC:6970	malate dehydrogenase 1, NAD (soluble)	MDH-s|MDHA|MGC:1375|MOR2	chr.2	pubmed	geneview	contig	HGNC:6970	homologene	MIM:154200|Ensembl:ENSG00000014641|HPRD:01100	human: MDH1 (MDH-s, MDHA, MGC:1375, MOR2)	mouse: Mdh1 (B230377B03Rik, D17921, MDH-s, MDHA, Mor-2, Mor2)	fly: CG5362 (CT17038, DmelCG5362)	glycolysis tricarboxylic acid cycle oxaloacetate metabolic process malate metabolic process NAD metabolic process cellular carbohydrate metabolic process oxidation reduction	soluble fraction cytoplasm cytosol cytosol	malic enzyme activity binding oxidoreductase activity L-malate dehydrogenase activity L-malate dehydrogenase activity NAD binding
mascot_daemon_merge.mgf	29555	gi|119620368	181	266	malate dehydrogenase 1, NAD (soluble), isoform CRA_d [Homo sapiens]	31921	17.3		4	6	9606	4190	MDH1	MGI:97051	HGNC:6970	malate dehydrogenase 1, NAD (soluble)	MDH-s|MDHA|MGC:1375|MOR2	chr.2	pubmed	geneview	contig	HGNC:6970	homologene	MIM:154200|Ensembl:ENSG00000014641|HPRD:01100	human: MDH1 (MDH-s, MDHA, MGC:1375, MOR2)	mouse: Mdh1 (B230377B03Rik, D17921, MDH-s, MDHA, Mor-2, Mor2)	fly: CG5362 (CT17038, DmelCG5362)	glycolysis tricarboxylic acid cycle oxaloacetate metabolic process malate metabolic process NAD metabolic process cellular carbohydrate metabolic process oxidation reduction	soluble fraction cytoplasm cytosol cytosol	malic enzyme activity binding oxidoreductase activity L-malate dehydrogenase activity L-malate dehydrogenase activity NAD binding
mascot_daemon_merge.mgf	29555	gi|194374163	181	266	unnamed protein product [Homo sapiens]	27179	20.4		4	6	9606	4190	MDH1	MGI:97051	HGNC:6970	malate dehydrogenase 1, NAD (soluble)	MDH-s|MDHA|MGC:1375|MOR2	chr.2	pubmed	geneview	contig	HGNC:6970	homologene	MIM:154200|Ensembl:ENSG00000014641|HPRD:01100	human: MDH1 (MDH-s, MDHA, MGC:1375, MOR2)	mouse: Mdh1 (B230377B03Rik, D17921, MDH-s, MDHA, Mor-2, Mor2)	fly: CG5362 (CT17038, DmelCG5362)	glycolysis tricarboxylic acid cycle oxaloacetate metabolic process malate metabolic process NAD metabolic process cellular carbohydrate metabolic process oxidation reduction	soluble fraction cytoplasm cytosol cytosol	malic enzyme activity binding oxidoreductase activity L-malate dehydrogenase activity L-malate dehydrogenase activity NAD binding
mascot_daemon_merge.mgf	29555	gi|221041092	181	266	unnamed protein product [Homo sapiens]	38916	14.2		4	6	9606	4190	MDH1	MGI:97051	HGNC:6970	malate dehydrogenase 1, NAD (soluble)	MDH-s|MDHA|MGC:1375|MOR2	chr.2	pubmed	geneview	contig	HGNC:6970	homologene	MIM:154200|Ensembl:ENSG00000014641|HPRD:01100	human: MDH1 (MDH-s, MDHA, MGC:1375, MOR2)	mouse: Mdh1 (B230377B03Rik, D17921, MDH-s, MDHA, Mor-2, Mor2)	fly: CG5362 (CT17038, DmelCG5362)	glycolysis tricarboxylic acid cycle oxaloacetate metabolic process malate metabolic process NAD metabolic process cellular carbohydrate metabolic process oxidation reduction	soluble fraction cytoplasm cytosol cytosol	malic enzyme activity binding oxidoreductase activity L-malate dehydrogenase activity L-malate dehydrogenase activity NAD binding
mascot_daemon_merge.mgf	29555	gi|2251238	182	262	multiple exostoses type II protein EXT2.I [Homo sapiens]	84344	9.6	0.14	4	4	9606	2132	EXT2	MGI:108050	HGNC:3513	exostoses (multiple) 2	SOTV	chr.11	pubmed	geneview	contig	HGNC:3513	homologene	MIM:608210|Ensembl:ENSG00000151348|HPRD:00599	human: EXT2 (SOTV)	mouse: Ext2 (AI893565)	fly: CG10731 (CG33038, DmelCG10731)	ossification mesoderm formation glycosaminoglycan biosynthetic process signal transduction heparan sulfate proteoglycan biosynthetic process, polysaccharide chain biosynthetic process cell differentiation negative regulation of cell cycle	Golgi membrane endoplasmic reticulum Golgi apparatus membrane integral to membrane intrinsic to endoplasmic reticulum membrane	protein binding heparan sulfate N-acetylglucosaminyltransferase activity protein homodimerization activity protein heterodimerization activity glucuronosyl-N-acetylglucosaminyl-proteoglycan 4-alpha-N-acetylglucosaminyltransferase activity N-acetylglucosaminyl-proteoglycan 4-beta-glucuronosyltransferase activity
mascot_daemon_merge.mgf	29555	gi|46250443	182	262	Exostoses (multiple) 2 [Homo sapiens]	82940	9.7		4	4	9606	2132	EXT2	MGI:108050	HGNC:3513	exostoses (multiple) 2	SOTV	chr.11	pubmed	geneview	contig	HGNC:3513	homologene	MIM:608210|Ensembl:ENSG00000151348|HPRD:00599	human: EXT2 (SOTV)	mouse: Ext2 (AI893565)	fly: CG10731 (CG33038, DmelCG10731)	ossification mesoderm formation glycosaminoglycan biosynthetic process signal transduction heparan sulfate proteoglycan biosynthetic process, polysaccharide chain biosynthetic process cell differentiation negative regulation of cell cycle	Golgi membrane endoplasmic reticulum Golgi apparatus membrane integral to membrane intrinsic to endoplasmic reticulum membrane	protein binding heparan sulfate N-acetylglucosaminyltransferase activity protein homodimerization activity protein heterodimerization activity glucuronosyl-N-acetylglucosaminyl-proteoglycan 4-alpha-N-acetylglucosaminyltransferase activity N-acetylglucosaminyl-proteoglycan 4-beta-glucuronosyltransferase activity
mascot_daemon_merge.mgf	29555	gi|46370069	182	262	exostosin 2 isoform 2 [Homo sapiens]	82943	9.7		4	4	9606	2132	EXT2	MGI:108050	HGNC:3513	exostoses (multiple) 2	SOTV	chr.11	pubmed	geneview	contig	HGNC:3513	homologene	MIM:608210|Ensembl:ENSG00000151348|HPRD:00599	human: EXT2 (SOTV)	mouse: Ext2 (AI893565)	fly: CG10731 (CG33038, DmelCG10731)	ossification mesoderm formation glycosaminoglycan biosynthetic process signal transduction heparan sulfate proteoglycan biosynthetic process, polysaccharide chain biosynthetic process cell differentiation negative regulation of cell cycle	Golgi membrane endoplasmic reticulum Golgi apparatus membrane integral to membrane intrinsic to endoplasmic reticulum membrane	protein binding heparan sulfate N-acetylglucosaminyltransferase activity protein homodimerization activity protein heterodimerization activity glucuronosyl-N-acetylglucosaminyl-proteoglycan 4-alpha-N-acetylglucosaminyltransferase activity N-acetylglucosaminyl-proteoglycan 4-beta-glucuronosyltransferase activity
mascot_daemon_merge.mgf	29555	gi|119588477	182	262	exostoses (multiple) 2, isoform CRA_d [Homo sapiens]	86729	9.3		4	4	9606	2132	EXT2	MGI:108050	HGNC:3513	exostoses (multiple) 2	SOTV	chr.11	pubmed	geneview	contig	HGNC:3513	homologene	MIM:608210|Ensembl:ENSG00000151348|HPRD:00599	human: EXT2 (SOTV)	mouse: Ext2 (AI893565)	fly: CG10731 (CG33038, DmelCG10731)	ossification mesoderm formation glycosaminoglycan biosynthetic process signal transduction heparan sulfate proteoglycan biosynthetic process, polysaccharide chain biosynthetic process cell differentiation negative regulation of cell cycle	Golgi membrane endoplasmic reticulum Golgi apparatus membrane integral to membrane intrinsic to endoplasmic reticulum membrane	protein binding heparan sulfate N-acetylglucosaminyltransferase activity protein homodimerization activity protein heterodimerization activity glucuronosyl-N-acetylglucosaminyl-proteoglycan 4-alpha-N-acetylglucosaminyltransferase activity N-acetylglucosaminyl-proteoglycan 4-beta-glucuronosyltransferase activity
mascot_daemon_merge.mgf	29555	gi|184172392	182	262	exostosin 2 isoform 1 [Homo sapiens]	84519	9.6		4	4	9606	2132	EXT2	MGI:108050	HGNC:3513	exostoses (multiple) 2	SOTV	chr.11	pubmed	geneview	contig	HGNC:3513	homologene	MIM:608210|Ensembl:ENSG00000151348|HPRD:00599	human: EXT2 (SOTV)	mouse: Ext2 (AI893565)	fly: CG10731 (CG33038, DmelCG10731)	ossification mesoderm formation glycosaminoglycan biosynthetic process signal transduction heparan sulfate proteoglycan biosynthetic process, polysaccharide chain biosynthetic process cell differentiation negative regulation of cell cycle	Golgi membrane endoplasmic reticulum Golgi apparatus membrane integral to membrane intrinsic to endoplasmic reticulum membrane	protein binding heparan sulfate N-acetylglucosaminyltransferase activity protein homodimerization activity protein heterodimerization activity glucuronosyl-N-acetylglucosaminyl-proteoglycan 4-alpha-N-acetylglucosaminyltransferase activity N-acetylglucosaminyl-proteoglycan 4-beta-glucuronosyltransferase activity
mascot_daemon_merge.mgf	29555	gi|5031635	183	259	cofilin 1 (non-muscle) [Homo sapiens]	18719	27.1	0.75	3	3	9606	1072	CFL1	MGI:101757	HGNC:1874	cofilin 1 (non-muscle)	CFL	chr.11	pubmed	geneview	contig	HGNC:1874	homologene	MIM:601442|Ensembl:ENSG00000172757|HPRD:03261	human: CFL1 (CFL)	mouse: Cfl1 (AA959946, Cof)		cytokinesis neural crest cell migration neural fold formation anti-apoptosis cell motion actin filament organization Rho protein signal transduction establishment of cell polarity positive regulation of actin filament depolymerization	intracellular nucleus cytoplasm cytoskeleton nuclear matrix cortical actin cytoskeleton	actin binding protein binding
mascot_daemon_merge.mgf	29555	gi|73983054	183	259	PREDICTED: similar to Cofilin-1 (Cofilin, non-muscle isoform) (18 kDa phosphoprotein) (p18) isoform 2 [Canis familiaris]	17029	30.2		3	3	9615	476022	CFL1			cofilin 1 (non-muscle)	-	chr.18	pubmed				homologene		human: CFL1 (CFL)	mouse: Cfl1 (AA959946, Cof)
mascot_daemon_merge.mgf	29555	gi|119588476	182	257	exostoses (multiple) 2, isoform CRA_c [Homo sapiens]	84258	9.6		4	4	9606	2132	EXT2	MGI:108050	HGNC:3513	exostoses (multiple) 2	SOTV	chr.11	pubmed	geneview	contig	HGNC:3513	homologene	MIM:608210|Ensembl:ENSG00000151348|HPRD:00599	human: EXT2 (SOTV)	mouse: Ext2 (AI893565)	fly: CG10731 (CG33038, DmelCG10731)	ossification mesoderm formation glycosaminoglycan biosynthetic process signal transduction heparan sulfate proteoglycan biosynthetic process, polysaccharide chain biosynthetic process cell differentiation negative regulation of cell cycle	Golgi membrane endoplasmic reticulum Golgi apparatus membrane integral to membrane intrinsic to endoplasmic reticulum membrane	protein binding heparan sulfate N-acetylglucosaminyltransferase activity protein homodimerization activity protein heterodimerization activity glucuronosyl-N-acetylglucosaminyl-proteoglycan 4-alpha-N-acetylglucosaminyltransferase activity N-acetylglucosaminyl-proteoglycan 4-beta-glucuronosyltransferase activity
mascot_daemon_merge.mgf	29555	gi|1168162	184	250	putative tumour suppressor/hereditary multiple exostoses candidate gene [Homo sapiens]	86981	10.7	0.23	5	6	9606	2131	EXT1	MGI:894663	HGNC:3512	exostoses (multiple) 1	EXT|LGCR|LGS|TRPS2|ttv	chr.8	pubmed	geneview	contig	HGNC:3512	homologene	MIM:608177|Ensembl:ENSG00000182197|HPRD:00598	human: EXT1 (EXT, LGCR, LGS, TRPS2, ttv)	mouse: Ext1 (AA409028)	fly: ttv (CG10117, DEXT1, DmelCG10117, Ext1, P1.15, Ttv, l(2)00681, l(2)05282, l(2)k00115, l(2)k03617)	skeletal system development ossification glycosaminoglycan biosynthetic process signal transduction gastrulation endoderm development mesoderm development heparan sulfate proteoglycan biosynthetic process, polysaccharide chain biosynthetic process negative regulation of cell cycle	Golgi membrane endoplasmic reticulum Golgi apparatus membrane integral to membrane	protein binding heparan sulfate N-acetylglucosaminyltransferase activity protein homodimerization activity protein heterodimerization activity
mascot_daemon_merge.mgf	29555	gi|46370066	184	250	exostosin 1 [Homo sapiens]	86941	10.7		5	6	9606	2131	EXT1	MGI:894663	HGNC:3512	exostoses (multiple) 1	EXT|LGCR|LGS|TRPS2|ttv	chr.8	pubmed	geneview	contig	HGNC:3512	homologene	MIM:608177|Ensembl:ENSG00000182197|HPRD:00598	human: EXT1 (EXT, LGCR, LGS, TRPS2, ttv)	mouse: Ext1 (AA409028)	fly: ttv (CG10117, DEXT1, DmelCG10117, Ext1, P1.15, Ttv, l(2)00681, l(2)05282, l(2)k00115, l(2)k03617)	skeletal system development ossification glycosaminoglycan biosynthetic process signal transduction gastrulation endoderm development mesoderm development heparan sulfate proteoglycan biosynthetic process, polysaccharide chain biosynthetic process negative regulation of cell cycle	Golgi membrane endoplasmic reticulum Golgi apparatus membrane integral to membrane	protein binding heparan sulfate N-acetylglucosaminyltransferase activity protein homodimerization activity protein heterodimerization activity
mascot_daemon_merge.mgf	29555	gi|21708149	185	249	Similar to collagen, type XVIII, alpha 1 [Homo sapiens]	82731	8	0.19	4	14	9606	80781	COL18A1	MGI:88451	HGNC:2195	collagen, type XVIII, alpha 1	FLJ27325|FLJ34914|KNO|KNO1|MGC74745	chr.21	pubmed	geneview	contig	HGNC:2195	homologene	MIM:120328|Ensembl:ENSG00000182871|HPRD:00382	human: COL18A1 (FLJ27325, FLJ34914, KNO, KNO1, MGC74745)	mouse: Col18a1 (endostatin)		cell adhesion visual perception negative regulation of cell proliferation organ morphogenesis	extracellular region collagen nucleus cytoplasm Golgi apparatus	extracellular matrix structural constituent protein binding zinc ion binding metal ion binding
mascot_daemon_merge.mgf	29555	gi|1082300	185	247	collagen alpha 1(XVIII) chain - human (fragment)	70610	9.5		4	14
mascot_daemon_merge.mgf	29555	gi|2920535	185	247	type XVIII collagen [Homo sapiens]	154430	4.3		4	14	9606	80781	COL18A1	MGI:88451	HGNC:2195	collagen, type XVIII, alpha 1	FLJ27325|FLJ34914|KNO|KNO1|MGC74745	chr.21	pubmed	geneview	contig	HGNC:2195	homologene	MIM:120328|Ensembl:ENSG00000182871|HPRD:00382	human: COL18A1 (FLJ27325, FLJ34914, KNO, KNO1, MGC74745)	mouse: Col18a1 (endostatin)		cell adhesion visual perception negative regulation of cell proliferation organ morphogenesis	extracellular region collagen nucleus cytoplasm Golgi apparatus	extracellular matrix structural constituent protein binding zinc ion binding metal ion binding
mascot_daemon_merge.mgf	29555	gi|2920537	185	247	type XVIII collagen [Homo sapiens]	136013	4.9		4	14	9606	80781	COL18A1	MGI:88451	HGNC:2195	collagen, type XVIII, alpha 1	FLJ27325|FLJ34914|KNO|KNO1|MGC74745	chr.21	pubmed	geneview	contig	HGNC:2195	homologene	MIM:120328|Ensembl:ENSG00000182871|HPRD:00382	human: COL18A1 (FLJ27325, FLJ34914, KNO, KNO1, MGC74745)	mouse: Col18a1 (endostatin)		cell adhesion visual perception negative regulation of cell proliferation organ morphogenesis	extracellular region collagen nucleus cytoplasm Golgi apparatus	extracellular matrix structural constituent protein binding zinc ion binding metal ion binding
mascot_daemon_merge.mgf	29555	gi|7717447	185	247	human type XVIII collagen [Homo sapiens]	154607	4.3		4	14	9606	80781	COL18A1	MGI:88451	HGNC:2195	collagen, type XVIII, alpha 1	FLJ27325|FLJ34914|KNO|KNO1|MGC74745	chr.21	pubmed	geneview	contig	HGNC:2195	homologene	MIM:120328|Ensembl:ENSG00000182871|HPRD:00382	human: COL18A1 (FLJ27325, FLJ34914, KNO, KNO1, MGC74745)	mouse: Col18a1 (endostatin)		cell adhesion visual perception negative regulation of cell proliferation organ morphogenesis	extracellular region collagen nucleus cytoplasm Golgi apparatus	extracellular matrix structural constituent protein binding zinc ion binding metal ion binding
mascot_daemon_merge.mgf	29555	gi|40231526	185	247	type XVIII collagen long variant [Homo sapiens]	179122	3.7		4	14	9606	80781	COL18A1	MGI:88451	HGNC:2195	collagen, type XVIII, alpha 1	FLJ27325|FLJ34914|KNO|KNO1|MGC74745	chr.21	pubmed	geneview	contig	HGNC:2195	homologene	MIM:120328|Ensembl:ENSG00000182871|HPRD:00382	human: COL18A1 (FLJ27325, FLJ34914, KNO, KNO1, MGC74745)	mouse: Col18a1 (endostatin)		cell adhesion visual perception negative regulation of cell proliferation organ morphogenesis	extracellular region collagen nucleus cytoplasm Golgi apparatus	extracellular matrix structural constituent protein binding zinc ion binding metal ion binding
mascot_daemon_merge.mgf	29555	gi|40231527	185	247	type XVIII collagen middle variant [Homo sapiens]	154369	4.3		4	14	9606	80781	COL18A1	MGI:88451	HGNC:2195	collagen, type XVIII, alpha 1	FLJ27325|FLJ34914|KNO|KNO1|MGC74745	chr.21	pubmed	geneview	contig	HGNC:2195	homologene	MIM:120328|Ensembl:ENSG00000182871|HPRD:00382	human: COL18A1 (FLJ27325, FLJ34914, KNO, KNO1, MGC74745)	mouse: Col18a1 (endostatin)		cell adhesion visual perception negative regulation of cell proliferation organ morphogenesis	extracellular region collagen nucleus cytoplasm Golgi apparatus	extracellular matrix structural constituent protein binding zinc ion binding metal ion binding
mascot_daemon_merge.mgf	29555	gi|40231528	185	247	type XVIII collagen short variant [Homo sapiens]	135952	4.9		4	14	9606	80781	COL18A1	MGI:88451	HGNC:2195	collagen, type XVIII, alpha 1	FLJ27325|FLJ34914|KNO|KNO1|MGC74745	chr.21	pubmed	geneview	contig	HGNC:2195	homologene	MIM:120328|Ensembl:ENSG00000182871|HPRD:00382	human: COL18A1 (FLJ27325, FLJ34914, KNO, KNO1, MGC74745)	mouse: Col18a1 (endostatin)		cell adhesion visual perception negative regulation of cell proliferation organ morphogenesis	extracellular region collagen nucleus cytoplasm Golgi apparatus	extracellular matrix structural constituent protein binding zinc ion binding metal ion binding
mascot_daemon_merge.mgf	29555	gi|110611233	185	247	alpha 1 type XVIII collagen isoform 2 precursor [Homo sapiens]	135939	4.9		4	14	9606	80781	COL18A1	MGI:88451	HGNC:2195	collagen, type XVIII, alpha 1	FLJ27325|FLJ34914|KNO|KNO1|MGC74745	chr.21	pubmed	geneview	contig	HGNC:2195	homologene	MIM:120328|Ensembl:ENSG00000182871|HPRD:00382	human: COL18A1 (FLJ27325, FLJ34914, KNO, KNO1, MGC74745)	mouse: Col18a1 (endostatin)		cell adhesion visual perception negative regulation of cell proliferation organ morphogenesis	extracellular region collagen nucleus cytoplasm Golgi apparatus	extracellular matrix structural constituent protein binding zinc ion binding metal ion binding
mascot_daemon_merge.mgf	29555	gi|110611235	185	247	alpha 1 type XVIII collagen isoform 1 precursor [Homo sapiens]	154356	4.3		4	14	9606	80781	COL18A1	MGI:88451	HGNC:2195	collagen, type XVIII, alpha 1	FLJ27325|FLJ34914|KNO|KNO1|MGC74745	chr.21	pubmed	geneview	contig	HGNC:2195	homologene	MIM:120328|Ensembl:ENSG00000182871|HPRD:00382	human: COL18A1 (FLJ27325, FLJ34914, KNO, KNO1, MGC74745)	mouse: Col18a1 (endostatin)		cell adhesion visual perception negative regulation of cell proliferation organ morphogenesis	extracellular region collagen nucleus cytoplasm Golgi apparatus	extracellular matrix structural constituent protein binding zinc ion binding metal ion binding
mascot_daemon_merge.mgf	29555	gi|119629743	185	247	collagen, type XVIII, alpha 1, isoform CRA_a [Homo sapiens]	150263	4.4		4	14	9606	80781	COL18A1	MGI:88451	HGNC:2195	collagen, type XVIII, alpha 1	FLJ27325|FLJ34914|KNO|KNO1|MGC74745	chr.21	pubmed	geneview	contig	HGNC:2195	homologene	MIM:120328|Ensembl:ENSG00000182871|HPRD:00382	human: COL18A1 (FLJ27325, FLJ34914, KNO, KNO1, MGC74745)	mouse: Col18a1 (endostatin)		cell adhesion visual perception negative regulation of cell proliferation organ morphogenesis	extracellular region collagen nucleus cytoplasm Golgi apparatus	extracellular matrix structural constituent protein binding zinc ion binding metal ion binding
mascot_daemon_merge.mgf	29555	gi|119629745	185	247	collagen, type XVIII, alpha 1, isoform CRA_c [Homo sapiens]	150516	4.4		4	14	9606	80781	COL18A1	MGI:88451	HGNC:2195	collagen, type XVIII, alpha 1	FLJ27325|FLJ34914|KNO|KNO1|MGC74745	chr.21	pubmed	geneview	contig	HGNC:2195	homologene	MIM:120328|Ensembl:ENSG00000182871|HPRD:00382	human: COL18A1 (FLJ27325, FLJ34914, KNO, KNO1, MGC74745)	mouse: Col18a1 (endostatin)		cell adhesion visual perception negative regulation of cell proliferation organ morphogenesis	extracellular region collagen nucleus cytoplasm Golgi apparatus	extracellular matrix structural constituent protein binding zinc ion binding metal ion binding
mascot_daemon_merge.mgf	29555	gi|206597445	185	247	alpha 1 type XVIII collagen isoform 3 precursor [Homo sapiens]	179137	3.7		4	14	9606	80781	COL18A1	MGI:88451	HGNC:2195	collagen, type XVIII, alpha 1	FLJ27325|FLJ34914|KNO|KNO1|MGC74745	chr.21	pubmed	geneview	contig	HGNC:2195	homologene	MIM:120328|Ensembl:ENSG00000182871|HPRD:00382	human: COL18A1 (FLJ27325, FLJ34914, KNO, KNO1, MGC74745)	mouse: Col18a1 (endostatin)		cell adhesion visual perception negative regulation of cell proliferation organ morphogenesis	extracellular region collagen nucleus cytoplasm Golgi apparatus	extracellular matrix structural constituent protein binding zinc ion binding metal ion binding
mascot_daemon_merge.mgf	29555	gi|215274264	185	247	RecName: Full=Collagen alpha-1(XVIII) chain; Contains: RecName: Full=Endostatin; Flags: Precursor	179389	3.7		4	14	9606	80781	COL18A1	MGI:88451	HGNC:2195	collagen, type XVIII, alpha 1	FLJ27325|FLJ34914|KNO|KNO1|MGC74745	chr.21	pubmed	geneview	contig	HGNC:2195	homologene	MIM:120328|Ensembl:ENSG00000182871|HPRD:00382	human: COL18A1 (FLJ27325, FLJ34914, KNO, KNO1, MGC74745)	mouse: Col18a1 (endostatin)		cell adhesion visual perception negative regulation of cell proliferation organ morphogenesis	extracellular region collagen nucleus cytoplasm Golgi apparatus	extracellular matrix structural constituent protein binding zinc ion binding metal ion binding
mascot_daemon_merge.mgf	29555	gi|119631418	186	245	titin, isoform CRA_a [Homo sapiens]	3908096	0.6	0	17	31	9606	7273	TTN	MGI:98864	HGNC:12403	titin	CMD1G|CMH9|CMPD4|CONNECTIN|DKFZp451N061|EOMFC|FLJ26020|FLJ26409|FLJ32040|FLJ34413|FLJ39564|FLJ43066|HMERF|LGMD2J|TMD	chr.2	pubmed	geneview	contig	HGNC:12403	homologene	MIM:188840|Ensembl:ENSG00000155657|HPRD:01787	human: TTN (CMD1G, CMH9, CMPD4, CONNECTIN, DKFZp451N061, EOMFC, FLJ26020, FLJ26409, FLJ32040, FLJ34413, FLJ39564, FLJ43066, HMERF, LGMD2J, TMD)	mouse: Ttn (1100001C23Rik, 2310036G12Rik, 2310057K23Rik, 2310074I15Rik, AV006427, D330041I19Rik, D830007G01Rik, L56, mdm, shru)		protein amino acid phosphorylation striated muscle contraction mitotic chromosome condensation muscle thin filament assembly muscle thick filament assembly regulation of Rho protein signal transduction sarcomere organization regulation of protein kinase activity cardiac muscle fiber development regulation of catalytic activity response to calcium ion cardiac myofibril assembly cardiac muscle morp…	condensed nuclear chromosome intracellular nucleus cytoplasm Z disc	nucleotide binding magnesium ion binding protein serine/threonine kinase activity Rho guanyl-nucleotide exchange factor activity calcium ion binding calmodulin binding ATP binding structural constituent of muscle transferase activity telethonin binding phosphate binding protein self-association actin filament binding alpha-actinin binding
mascot_daemon_merge.mgf	29555	gi|5901944	187	243	elastin microfibril interfacer 1 [Homo sapiens]	107941	7.2	0.11	5	7	9606	11117	EMILIN1	MGI:1926189	HGNC:19880	elastin microfibril interfacer 1	DKFZp586M121|EMILIN|EMILIN-1|gp115	chr.2	pubmed	geneview	contig	HGNC:19880	homologene	MIM:130660|Ensembl:ENSG00000138080|HPRD:00563	human: EMILIN1 (DKFZp586M121, EMILIN, EMILIN-1, gp115)	mouse: Emilin1 (5830419M17Rik, AW229038, BB105748, EMILIN-1, gp115)		cell adhesion	extracellular region proteinaceous extracellular matrix nucleus nucleolus centrosome	extracellular matrix constituent conferring elasticity identical protein binding
mascot_daemon_merge.mgf	29555	gi|52545513	187	243	hypothetical protein [Homo sapiens]	105059	7.4		5	7	9606	11117	EMILIN1	MGI:1926189	HGNC:19880	elastin microfibril interfacer 1	DKFZp586M121|EMILIN|EMILIN-1|gp115	chr.2	pubmed	geneview	contig	HGNC:19880	homologene	MIM:130660|Ensembl:ENSG00000138080|HPRD:00563	human: EMILIN1 (DKFZp586M121, EMILIN, EMILIN-1, gp115)	mouse: Emilin1 (5830419M17Rik, AW229038, BB105748, EMILIN-1, gp115)		cell adhesion	extracellular region proteinaceous extracellular matrix nucleus nucleolus centrosome	extracellular matrix constituent conferring elasticity identical protein binding
mascot_daemon_merge.mgf	29555	gi|205371751	187	243	RecName: Full=EMILIN-1; AltName: Full=Elastin microfibril interface-located protein 1; Short=Elastin microfibril interfacer 1; Flags: Precursor	107913	7.2		5	7	9606	11117	EMILIN1	MGI:1926189	HGNC:19880	elastin microfibril interfacer 1	DKFZp586M121|EMILIN|EMILIN-1|gp115	chr.2	pubmed	geneview	contig	HGNC:19880	homologene	MIM:130660|Ensembl:ENSG00000138080|HPRD:00563	human: EMILIN1 (DKFZp586M121, EMILIN, EMILIN-1, gp115)	mouse: Emilin1 (5830419M17Rik, AW229038, BB105748, EMILIN-1, gp115)		cell adhesion	extracellular region proteinaceous extracellular matrix nucleus nucleolus centrosome	extracellular matrix constituent conferring elasticity identical protein binding
mascot_daemon_merge.mgf	29555	gi|386758	188	239	GRP78 precursor	72185	7.4	0.11	3	8	9606	3309	HSPA5	MGI:95835	HGNC:5238	heat shock 70kDa protein 5 (glucose-regulated protein, 78kDa)	BIP|FLJ26106|GRP78|MIF2	chr.9	pubmed	geneview	contig	HGNC:5238	homologene	MIM:138120|Ensembl:ENSG00000044574|HPRD:00682	human: HSPA5 (BIP, FLJ26106, GRP78, MIF2)	mouse: Hspa5 (78kDa, AL022860, AU019543, Bip, D2Wsu141e, D2Wsu17e, Grp78, Hsce70, SEZ-7, Sez7, mBiP)	fly: Hsc70-3 (BiP, CG1579, CG4147, DmelCG4147, Grp78, HSC-70, HSC3, HSC70, Hsc3p, anon-WO0138581.7, dhsc70, dmHsc72, hsc70-3, hsc72, l(1)G0102, l(1)G0111, l(1)G0292, l(1)G0341, l(1)G0407, l(1)G0466)	anti-apoptosis anti-apoptosis ER overload response cellular response to glucose starvation negative regulation of caspase activity	nucleus endoplasmic reticulum endoplasmic reticulum lumen ER-Golgi intermediate compartment caspase complex cell surface integral to endoplasmic reticulum membrane melanosome perinuclear region of cytoplasm	nucleotide binding calcium ion binding ATP binding ribosome binding caspase inhibitor activity unfolded protein binding
mascot_daemon_merge.mgf	29555	gi|2506545	188	239	RecName: Full=78 kDa glucose-regulated protein; AltName: Full=GRP 78; AltName: Full=Heat shock 70 kDa protein 5; AltName: Full=Immunoglobulin heavy chain-binding protein; Short=BiP; Flags: Precursor	72492	7.3		3	8	10090	14828	Hspa5	MGI:95835	HGNC:5238	heat shock protein 5	78kDa|AL022860|AU019543|Bip|D2Wsu141e|D2Wsu17e|Grp78|Hsce70|SEZ-7|Sez7|mBiP	chr.2	pubmed	geneview	contig	MGI:95835	homologene	Ensembl:ENSMUSG00000026864	human: HSPA5 (BIP, FLJ26106, GRP78, MIF2)	mouse: Hspa5 (78kDa, AL022860, AU019543, Bip, D2Wsu141e, D2Wsu17e, Grp78, Hsce70, SEZ-7, Sez7, mBiP)	fly: Hsc70-3 (BiP, CG1579, CG4147, DmelCG4147, Grp78, HSC-70, HSC3, HSC70, Hsc3p, anon-WO0138581.7, dhsc70, dmHsc72, hsc70-3, hsc72, l(1)G0102, l(1)G0111, l(1)G0292, l(1)G0341, l(1)G0407, l(1)G0466)				response to stress ER overload response	endoplasmic reticulum endoplasmic reticulum	nucleotide binding protein binding ATP binding ribosome binding
mascot_daemon_merge.mgf	29555	gi|6470150	188	239	BiP protein [Homo sapiens]	71002	7.5		3	8	9606	3309	HSPA5	MGI:95835	HGNC:5238	heat shock 70kDa protein 5 (glucose-regulated protein, 78kDa)	BIP|FLJ26106|GRP78|MIF2	chr.9	pubmed	geneview	contig	HGNC:5238	homologene	MIM:138120|Ensembl:ENSG00000044574|HPRD:00682	human: HSPA5 (BIP, FLJ26106, GRP78, MIF2)	mouse: Hspa5 (78kDa, AL022860, AU019543, Bip, D2Wsu141e, D2Wsu17e, Grp78, Hsce70, SEZ-7, Sez7, mBiP)	fly: Hsc70-3 (BiP, CG1579, CG4147, DmelCG4147, Grp78, HSC-70, HSC3, HSC70, Hsc3p, anon-WO0138581.7, dhsc70, dmHsc72, hsc70-3, hsc72, l(1)G0102, l(1)G0111, l(1)G0292, l(1)G0341, l(1)G0407, l(1)G0466)	anti-apoptosis anti-apoptosis ER overload response cellular response to glucose starvation negative regulation of caspase activity	nucleus endoplasmic reticulum endoplasmic reticulum lumen ER-Golgi intermediate compartment caspase complex cell surface integral to endoplasmic reticulum membrane melanosome perinuclear region of cytoplasm	nucleotide binding calcium ion binding ATP binding ribosome binding caspase inhibitor activity unfolded protein binding
mascot_daemon_merge.mgf	29555	gi|16507237	188	239	heat shock 70kDa protein 5 [Homo sapiens]	72402	7.3		3	8	9606	3309	HSPA5	MGI:95835	HGNC:5238	heat shock 70kDa protein 5 (glucose-regulated protein, 78kDa)	BIP|FLJ26106|GRP78|MIF2	chr.9	pubmed	geneview	contig	HGNC:5238	homologene	MIM:138120|Ensembl:ENSG00000044574|HPRD:00682	human: HSPA5 (BIP, FLJ26106, GRP78, MIF2)	mouse: Hspa5 (78kDa, AL022860, AU019543, Bip, D2Wsu141e, D2Wsu17e, Grp78, Hsce70, SEZ-7, Sez7, mBiP)	fly: Hsc70-3 (BiP, CG1579, CG4147, DmelCG4147, Grp78, HSC-70, HSC3, HSC70, Hsc3p, anon-WO0138581.7, dhsc70, dmHsc72, hsc70-3, hsc72, l(1)G0102, l(1)G0111, l(1)G0292, l(1)G0341, l(1)G0407, l(1)G0466)	anti-apoptosis anti-apoptosis ER overload response cellular response to glucose starvation negative regulation of caspase activity	nucleus endoplasmic reticulum endoplasmic reticulum lumen ER-Golgi intermediate compartment caspase complex cell surface integral to endoplasmic reticulum membrane melanosome perinuclear region of cytoplasm	nucleotide binding calcium ion binding ATP binding ribosome binding caspase inhibitor activity unfolded protein binding
mascot_daemon_merge.mgf	29555	gi|339992	189	235	tumor necrosis factor	42545	13.1	0.29	3	6	9606	5806	PTX3	MGI:104641	HGNC:9692	pentraxin-related gene, rapidly induced by IL-1 beta	TNFAIP5|TSG-14	chr.3	pubmed	geneview	contig	HGNC:9692	homologene	MIM:602492|Ensembl:ENSG00000163661|HPRD:03928	human: PTX3 (TNFAIP5, TSG-14)	mouse: Ptx3 (AI607804, TSG-14)		response to yeast inflammatory response opsonization positive regulation of nitric oxide biosynthetic process positive regulation of phagocytosis	extracellular region	zymosan binding
mascot_daemon_merge.mgf	29555	gi|1346908	189	235	RecName: Full=Pentraxin-related protein PTX3; AltName: Full=Pentaxin-related protein PTX3; AltName: Full=Tumor necrosis factor-inducible gene 14 protein; Short=TSG-14; Flags: Precursor	42563	13.1		3	6	9606	5806	PTX3	MGI:104641	HGNC:9692	pentraxin-related gene, rapidly induced by IL-1 beta	TNFAIP5|TSG-14	chr.3	pubmed	geneview	contig	HGNC:9692	homologene	MIM:602492|Ensembl:ENSG00000163661|HPRD:03928	human: PTX3 (TNFAIP5, TSG-14)	mouse: Ptx3 (AI607804, TSG-14)		response to yeast inflammatory response opsonization positive regulation of nitric oxide biosynthetic process positive regulation of phagocytosis	extracellular region	zymosan binding
mascot_daemon_merge.mgf	29555	gi|167900484	189	235	pentraxin 3 [Homo sapiens]	42519	13.1		3	6	9606	5806	PTX3	MGI:104641	HGNC:9692	pentraxin-related gene, rapidly induced by IL-1 beta	TNFAIP5|TSG-14	chr.3	pubmed	geneview	contig	HGNC:9692	homologene	MIM:602492|Ensembl:ENSG00000163661|HPRD:03928	human: PTX3 (TNFAIP5, TSG-14)	mouse: Ptx3 (AI607804, TSG-14)		response to yeast inflammatory response opsonization positive regulation of nitric oxide biosynthetic process positive regulation of phagocytosis	extracellular region	zymosan binding
mascot_daemon_merge.mgf	29555	gi|177207	190	231	4F2 antigen heavy chain	58049	7.8	0.13	3	5	9606	6520	SLC3A2	MGI:96955	HGNC:11026	solute carrier family 3 (activators of dibasic and neutral amino acid transport), member 2	4F2|4F2HC|4T2HC|CD98|CD98HC|MDU1|NACAE	chr.11	pubmed	geneview	contig	HGNC:11026	homologene	MIM:158070|Ensembl:ENSG00000168003|HPRD:01148	human: SLC3A2 (4F2, 4F2HC, 4T2HC, CD98, CD98HC, MDU1, NACAE)	mouse: Slc3a2 (4F2, 4F2HC, AI314110, Cd98, Ly-10, Ly-m10, Ly10, Mdu1, Mgp-2hc, NACAE)		carbohydrate metabolic process transport calcium ion transport amino acid transport cell growth	plasma membrane cell surface integral to membrane apical plasma membrane melanosome	catalytic activity calcium:sodium antiporter activity protein binding cation binding
mascot_daemon_merge.mgf	29555	gi|177216	190	231	4F2 heavy chain antigen	58155	7.8		3	5	9606	6520	SLC3A2	MGI:96955	HGNC:11026	solute carrier family 3 (activators of dibasic and neutral amino acid transport), member 2	4F2|4F2HC|4T2HC|CD98|CD98HC|MDU1|NACAE	chr.11	pubmed	geneview	contig	HGNC:11026	homologene	MIM:158070|Ensembl:ENSG00000168003|HPRD:01148	human: SLC3A2 (4F2, 4F2HC, 4T2HC, CD98, CD98HC, MDU1, NACAE)	mouse: Slc3a2 (4F2, 4F2HC, AI314110, Cd98, Ly-10, Ly-m10, Ly10, Mdu1, Mgp-2hc, NACAE)		carbohydrate metabolic process transport calcium ion transport amino acid transport cell growth	plasma membrane cell surface integral to membrane apical plasma membrane melanosome	catalytic activity calcium:sodium antiporter activity protein binding cation binding
mascot_daemon_merge.mgf	29555	gi|178685	190	231	lymphocyte activation antigen	58040	7.8		3	5	9606	6520	SLC3A2	MGI:96955	HGNC:11026	solute carrier family 3 (activators of dibasic and neutral amino acid transport), member 2	4F2|4F2HC|4T2HC|CD98|CD98HC|MDU1|NACAE	chr.11	pubmed	geneview	contig	HGNC:11026	homologene	MIM:158070|Ensembl:ENSG00000168003|HPRD:01148	human: SLC3A2 (4F2, 4F2HC, 4T2HC, CD98, CD98HC, MDU1, NACAE)	mouse: Slc3a2 (4F2, 4F2HC, AI314110, Cd98, Ly-10, Ly-m10, Ly10, Mdu1, Mgp-2hc, NACAE)		carbohydrate metabolic process transport calcium ion transport amino acid transport cell growth	plasma membrane cell surface integral to membrane apical plasma membrane melanosome	catalytic activity calcium:sodium antiporter activity protein binding cation binding
mascot_daemon_merge.mgf	29555	gi|61744475	190	231	solute carrier family 3 (activators of dibasic and neutral amino acid transport), member 2 isoform a [Homo sapiens]	71307	6.2		3	5	9606	6520	SLC3A2	MGI:96955	HGNC:11026	solute carrier family 3 (activators of dibasic and neutral amino acid transport), member 2	4F2|4F2HC|4T2HC|CD98|CD98HC|MDU1|NACAE	chr.11	pubmed	geneview	contig	HGNC:11026	homologene	MIM:158070|Ensembl:ENSG00000168003|HPRD:01148	human: SLC3A2 (4F2, 4F2HC, 4T2HC, CD98, CD98HC, MDU1, NACAE)	mouse: Slc3a2 (4F2, 4F2HC, AI314110, Cd98, Ly-10, Ly-m10, Ly10, Mdu1, Mgp-2hc, NACAE)		carbohydrate metabolic process transport calcium ion transport amino acid transport cell growth	plasma membrane cell surface integral to membrane apical plasma membrane melanosome	catalytic activity calcium:sodium antiporter activity protein binding cation binding
mascot_daemon_merge.mgf	29555	gi|61744477	190	231	solute carrier family 3 (activators of dibasic and neutral amino acid transport), member 2 isoform b [Homo sapiens]	68230	6.5		3	5	9606	6520	SLC3A2	MGI:96955	HGNC:11026	solute carrier family 3 (activators of dibasic and neutral amino acid transport), member 2	4F2|4F2HC|4T2HC|CD98|CD98HC|MDU1|NACAE	chr.11	pubmed	geneview	contig	HGNC:11026	homologene	MIM:158070|Ensembl:ENSG00000168003|HPRD:01148	human: SLC3A2 (4F2, 4F2HC, 4T2HC, CD98, CD98HC, MDU1, NACAE)	mouse: Slc3a2 (4F2, 4F2HC, AI314110, Cd98, Ly-10, Ly-m10, Ly10, Mdu1, Mgp-2hc, NACAE)		carbohydrate metabolic process transport calcium ion transport amino acid transport cell growth	plasma membrane cell surface integral to membrane apical plasma membrane melanosome	catalytic activity calcium:sodium antiporter activity protein binding cation binding
mascot_daemon_merge.mgf	29555	gi|61744479	190	231	solute carrier family 3 (activators of dibasic and neutral amino acid transport), member 2 isoform d [Homo sapiens]	65003	6.8		3	5	9606	6520	SLC3A2	MGI:96955	HGNC:11026	solute carrier family 3 (activators of dibasic and neutral amino acid transport), member 2	4F2|4F2HC|4T2HC|CD98|CD98HC|MDU1|NACAE	chr.11	pubmed	geneview	contig	HGNC:11026	homologene	MIM:158070|Ensembl:ENSG00000168003|HPRD:01148	human: SLC3A2 (4F2, 4F2HC, 4T2HC, CD98, CD98HC, MDU1, NACAE)	mouse: Slc3a2 (4F2, 4F2HC, AI314110, Cd98, Ly-10, Ly-m10, Ly10, Mdu1, Mgp-2hc, NACAE)		carbohydrate metabolic process transport calcium ion transport amino acid transport cell growth	plasma membrane cell surface integral to membrane apical plasma membrane melanosome	catalytic activity calcium:sodium antiporter activity protein binding cation binding
mascot_daemon_merge.mgf	29555	gi|61744481	190	231	solute carrier family 3 (activators of dibasic and neutral amino acid transport), member 2 isoform e [Homo sapiens]	61892	7.2		3	5	9606	6520	SLC3A2	MGI:96955	HGNC:11026	solute carrier family 3 (activators of dibasic and neutral amino acid transport), member 2	4F2|4F2HC|4T2HC|CD98|CD98HC|MDU1|NACAE	chr.11	pubmed	geneview	contig	HGNC:11026	homologene	MIM:158070|Ensembl:ENSG00000168003|HPRD:01148	human: SLC3A2 (4F2, 4F2HC, 4T2HC, CD98, CD98HC, MDU1, NACAE)	mouse: Slc3a2 (4F2, 4F2HC, AI314110, Cd98, Ly-10, Ly-m10, Ly10, Mdu1, Mgp-2hc, NACAE)		carbohydrate metabolic process transport calcium ion transport amino acid transport cell growth	plasma membrane cell surface integral to membrane apical plasma membrane melanosome	catalytic activity calcium:sodium antiporter activity protein binding cation binding
mascot_daemon_merge.mgf	29555	gi|61744483	190	231	solute carrier family 3 (activators of dibasic and neutral amino acid transport), member 2 isoform f [Homo sapiens]	58023	7.8		3	5	9606	6520	SLC3A2	MGI:96955	HGNC:11026	solute carrier family 3 (activators of dibasic and neutral amino acid transport), member 2	4F2|4F2HC|4T2HC|CD98|CD98HC|MDU1|NACAE	chr.11	pubmed	geneview	contig	HGNC:11026	homologene	MIM:158070|Ensembl:ENSG00000168003|HPRD:01148	human: SLC3A2 (4F2, 4F2HC, 4T2HC, CD98, CD98HC, MDU1, NACAE)	mouse: Slc3a2 (4F2, 4F2HC, AI314110, Cd98, Ly-10, Ly-m10, Ly10, Mdu1, Mgp-2hc, NACAE)		carbohydrate metabolic process transport calcium ion transport amino acid transport cell growth	plasma membrane cell surface integral to membrane apical plasma membrane melanosome	catalytic activity calcium:sodium antiporter activity protein binding cation binding
mascot_daemon_merge.mgf	29555	gi|65506891	190	231	solute carrier family 3 (activators of dibasic and neutral amino acid transport), member 2 isoform c [Homo sapiens]	68180	6.5		3	5	9606	6520	SLC3A2	MGI:96955	HGNC:11026	solute carrier family 3 (activators of dibasic and neutral amino acid transport), member 2	4F2|4F2HC|4T2HC|CD98|CD98HC|MDU1|NACAE	chr.11	pubmed	geneview	contig	HGNC:11026	homologene	MIM:158070|Ensembl:ENSG00000168003|HPRD:01148	human: SLC3A2 (4F2, 4F2HC, 4T2HC, CD98, CD98HC, MDU1, NACAE)	mouse: Slc3a2 (4F2, 4F2HC, AI314110, Cd98, Ly-10, Ly-m10, Ly10, Mdu1, Mgp-2hc, NACAE)		carbohydrate metabolic process transport calcium ion transport amino acid transport cell growth	plasma membrane cell surface integral to membrane apical plasma membrane melanosome	catalytic activity calcium:sodium antiporter activity protein binding cation binding
mascot_daemon_merge.mgf	29555	gi|145579147	190	231	Chain A, Crystal Structure Of Human Ed-4f2hc	46661	9.7		3	5
mascot_daemon_merge.mgf	29555	gi|145579148	190	231	Chain A, Crystal Structure Of Human Ed-4f2hc	46741	9.7		3	5
mascot_daemon_merge.mgf	29555	gi|194385860	190	231	unnamed protein product [Homo sapiens]	56019	8		3	5	9606	6520	SLC3A2	MGI:96955	HGNC:11026	solute carrier family 3 (activators of dibasic and neutral amino acid transport), member 2	4F2|4F2HC|4T2HC|CD98|CD98HC|MDU1|NACAE	chr.11	pubmed	geneview	contig	HGNC:11026	homologene	MIM:158070|Ensembl:ENSG00000168003|HPRD:01148	human: SLC3A2 (4F2, 4F2HC, 4T2HC, CD98, CD98HC, MDU1, NACAE)	mouse: Slc3a2 (4F2, 4F2HC, AI314110, Cd98, Ly-10, Ly-m10, Ly10, Mdu1, Mgp-2hc, NACAE)		carbohydrate metabolic process transport calcium ion transport amino acid transport cell growth	plasma membrane cell surface integral to membrane apical plasma membrane melanosome	catalytic activity calcium:sodium antiporter activity protein binding cation binding
mascot_daemon_merge.mgf	29555	gi|3676822	191	230	UP50 [Homo sapiens]	52528	7.6	0.23	3	7	9606	10516	FBLN5	MGI:1346091	HGNC:3602	fibulin 5	ARMD3|DANCE|EVEC|FIBL-5|FLJ90059|UP50	chr.14	pubmed	geneview	contig	HGNC:3602	homologene	MIM:604580|Ensembl:ENSG00000140092|HPRD:05204	human: FBLN5 (ARMD3, DANCE, EVEC, FIBL-5, FLJ90059, UP50)	mouse: Fbln5 (A55, DANCE, EVEC)		cell adhesion cell-matrix adhesion	extracellular region proteinaceous extracellular matrix soluble fraction cytoplasm	integrin binding calcium ion binding protein binding
mascot_daemon_merge.mgf	29555	gi|19743803	191	230	fibulin 5 precursor [Homo sapiens]	52485	7.6		3	7	9606	10516	FBLN5	MGI:1346091	HGNC:3602	fibulin 5	ARMD3|DANCE|EVEC|FIBL-5|FLJ90059|UP50	chr.14	pubmed	geneview	contig	HGNC:3602	homologene	MIM:604580|Ensembl:ENSG00000140092|HPRD:05204	human: FBLN5 (ARMD3, DANCE, EVEC, FIBL-5, FLJ90059, UP50)	mouse: Fbln5 (A55, DANCE, EVEC)		cell adhesion cell-matrix adhesion	extracellular region proteinaceous extracellular matrix soluble fraction cytoplasm	integrin binding calcium ion binding protein binding
[truncated: 1,415 more rows]
